# Supplementary material for: Association of suboptimal health status with intestinal microbiota in Chinese youths
Source: J Cell Mol Med. 2019 Dec 6;24(2):1837–47. doi: 10.1111/jcmm.14880 (PMC6991644; doi:10.1111/jcmm.14880)
Supplement: Supplementary file 4 [file JCMM-24-1837-s004.xlsx]

## Sheet: Sheet1
Suboptimal health status questionnaire (SHSQ-25)
The following questions inquire about health events during the last 3 months. Answer every question by marking the appropriate box with an ‘x’. You may choose from one of the following answers
	never or almost never	Occasionally	Often	very often	Always
	1	2	3	4	5
1. were exhausted without greatly increasing your physical activity.
2. fatigue could not be substantially alleviated by rest.
3. were lethargic when working.
4. suffered from headaches.
5. suffered from dizziness.
6. eyes ached or were tired.
7. suffered from a sore throat.
8. muscles or joints felt stiff.
9. have pain in your shoulder/neck/waist.
10. have a heavy feeling in your legs when walking.
11. feel out of breath while sitting still.
12. suffered from chest congestion.
13. were bothered by heart palpitations.
14. appetite is poor.
15. suffered from heartburn.
16. suffered from nausea.
17. could not tolerate the cold.
18. had difficulty falling asleep.
19. had trouble with waking up during night.
20. had trouble with your short-term memory.
21. could not respond quickly.
22. had difficulty concentrating.
23. were distracted for no reason.
24. felt nervous or jittery.
25. caught a cold in the past 3 months.
1) Item 1 to 6 and item 8 to 10 are used to measure symptoms of fatigue; 2) Item 18 to 24 are used to measure symptoms of mental status; 3) Item 11 to 13 are used to measure symptoms of the cardiovascular system; 4) Item 7, 17, and 25 are used to measure symptoms of immune system; 5) Item 14 to 16 are used to measure symptoms of the digestive tract.
