# Supplementary material for: Association of suboptimal health status with intestinal microbiota in Chinese youths
Source: J Cell Mol Med. 2019 Dec 6;24(2):1837–47. doi: 10.1111/jcmm.14880 (PMC6991644; doi:10.1111/jcmm.14880)
Supplement: Supplementary file 5 [file JCMM-24-1837-s005.xlsx]

## Sheet: Sheet1
Table S2 Clinical information of all participants
Id	Gender	Age (year)	Smoking	Drinking	Group	BMI	ALT (u/L)	AST (u/L)	family income	SBP (mmHg)	DBP (mmHg)	WHR	Physical activity	CKMB (u/L)	LDH (u/L)	TBIL (u/L)	ALP (u/L)
1	female	19	no	no	Control	22.1	19	18	≤¥3000	110	74	0.73	Moderately	4.7	121.8	17.12	50.62
2	female	19	no	no	Control	22.03	7	16	≤¥3000	117	76	0.75	Very active	6	125.4	19.64	82.33
3	female	18	no	no	Control	21.56	9	13	≥¥5001	123	81	0.79	Very active	5.3	113	9.63	40.01
4	female	19	no	no	Control	20.62	10	22	≤¥3000	100	60	0.73	Moderately	7.3	152.3	19.25	66.71
5	female	18	no	no	SHS	23.15	16	35	≤¥3000	124	77	0.8	Moderately	15.3	177.8	11.38	69.38
6	female	19	no	no	Control	21.36	8	16	¥3001-5000	116	70	0.72	Very active	5.1	146.4	14.31	61.75
7	female	19	no	no	Control	19.23	9	18	≥¥5001	117	74	0.72	Very active	9.4	152.6	17.67	54.89
8	female	20	no	no	SHS	17.97	9	19	¥3001-5000	114	59	0.69	Moderately	5.6	131.5	9.23	53.83
9	female	19	no	no	SHS	19.29	15	17	¥3001-5000	126	89	0.72	Moderately	3.8	115.1	11.07	57.27
10	female	20	no	no	SHS	22.41			≤¥3000	119	76	0.77	Very active	6.5	171.6	14.04	50.12
11	female	20	no	no	Control	21.05	13	24	¥3001-5000	112	65	0.74	Very active	13	169.3	19.61	49.86
12	female	19	no	no	SHS	17.85	17	26	≤¥3000	112	77	0.75	Inactive	8.8	165.1	23.6	102.32
13	female	18	no	no	Control	18.56	7	18	¥3001-5000	143	94	0.73	Very active	8.3	109.1	21.46	57.4
14	female	18	no	no	SHS	22.03	11	25	≤¥3000	110	78	0.73	Very active	7.3	139.7	11.48	74.59
15	female	19	no	no	SHS	25.82	9	17	≥¥5001	110	70	0.77	Moderately	5.2	128.3	26.3	81.44
16	male	19	no	no	Control	29.05	32	33	≥¥5001	122	91	0.87	Moderately	9.7	183	9.33	89.52
17	female	19	no	no	SHS	21.87	7	19	¥3001-5000	104	71	0.73	Very active	6.2	124.8	21.21	53.97
18	male	19	no	no	Control	22.91	24	26	¥3001-5000	150	85	0.76	Very active	10.6	174.2	12.77	60.2
19	male	20	no	no	Control	23.39	10	21	≤¥3000	130	76	0.76	Very active	12.2	140.6	17.8	52.74
20	male	20	no	no	SHS	19.15	12	25	¥3001-5000	133	86	0.79	Very active	4.5	116.9	14.7	89.16
21	male	20	no	no	SHS	25.04	19	33	≤¥3000	128	83	0.78	Inactive	12.1	175.5	9.3	39.95
22	female	20	no	no	SHS	20.45	17	20	≤¥3000	110	83	0.72	Moderately	4.6	108.6	13.91	71.72
23	female	19	no	no	SHS	23.23	8	22	≤¥3000	107	63	0.74	Moderately	6.8	128.1	10.96	57.88
24	female	20	no	no	Control	25.01	44	26	¥3001-5000	115	84	0.83	Moderately	6.9	195.2	14.85	55.52
25	female	18	no	no	SHS	20.2	18	15	¥3001-5000	112	55	0.81	Very active	5.3	138	10	62.21
26	female	18	no	no	Control	22.37	17	20	¥3001-5000	114	77	0.74	Very active	5.2	120.1	9.55	56.4
27	female	19	no	no	SHS	21.1	9	22	¥3001-5000	111	73	0.81	Very active	4.7	130.5	16.51	48.79
28	female	19	no	no	Control	18.82	4	18	≥¥5001	131	81	0.73	Very active	6.6	158.9	11.53	54.67
29	female	20	no	no	SHS	20.45	9	18	≥¥5001	100	56	0.78	Very active	5.5	152.4	7.39	66.45
30	female	19	no	no	Control	24.02	11	19	¥3001-5000	109	66	0.82	Very active	7.27	145.06	14.84	62.59
31	female	19	no	no	SHS	18	11	18	¥3001-5000	114	70	0.72	Very active	5.8	147.6	14.09	46.53
32	female	18	no	no	SHS	22.66	9	24	≤¥3000	106	64	0.85	Moderately	5.9	160.6	26.53	52.44
33	female	18	no	no	SHS	20.18	11	16	¥3001-5000	122	70	0.82	Very active	5.7	171.5	10.94	57.2
34	female	19	no	no	Control	19.92	10	22	≥¥5001	131	82	0.74	Very active	6.9	187.4	9.6	78.62
35	female	18	no	no	SHS	24.46	8	25	¥3001-5000	116	80	0.87	Moderately	6.5	179.5	8.9	103.18
36	female	19	no	no	Control	21.34	10	30	≤¥3000	113	73	0.79	Moderately	10.6	167.9	8.84	44.12
37	female	19	no	no	Control	19.71	13	23	≥¥5001	121	72	0.75	Very active	9.3	151.5	43.6	83.69
38	female	19	no	no	SHS	17.85			≤¥3000	119	76	0.77	Moderately	5.6	130.3	25.2	39.51
39	female	18	no	no	Control	18.71	11	18	≤¥3000	104	61	0.75	Moderately	1.8	147.6	15.7	50.18
40	male	19	no	no	SHS	19.71	3	18	≥¥5001	158	96	0.75	Moderately	7.4	131.8	12.75	65.62
41	female	18	no	no	Control	22.15	9	17	¥3001-5000	128	87	0.72	Very active	5.9	138.3	14.92	67.26
42	female	19	no	no	Control	23.62	9	22	¥3001-5000	121	91	0.79	Very active	6.7	136.5	11.17	44.77
43	female	19	no	no	Control	20.43	34	26	≤¥3000	120	68	0.63	Very active	5	162.3	11.67	78.64
44	male	19	no	no	SHS	29.73	28	22	≥¥5001	138	86	0.79	Very active	11.6	176	12.74	100.14
45	female	19	no	no	SHS	17.8	11	19	¥3001-5000	117	73	0.74	Moderately	5.1	113.9	6.75	57.11
46	male	18	no	no	Control	19.47	8	17	¥3001-5000	137	86	0.75	Moderately	5	133.9	17.99	79.71
47	male	19	no	no	Control	20.9	7	23	≤¥3000	139	85	0.74	Very active	10.1	112.3	22.08	80.79
48	male	18	no	no	SHS	28.98	25	31	≤¥3000	142	78	0.8	Very active	12	203.9	12.71	65.53
49	male	19	no	no	Control	27.89	28	23	¥3001-5000	133	81	0.86	Moderately	6.2	206	12.62	85.53
50	female	19	no	no	Control	28.52	33	29	≤¥3000	119	86	0.76	Moderately	6.5	161	10.28	48.78
51	female	19	no	no	Control	27.89	17	16	≤¥3000	137	86	0.76	Very active	6.1	143.4	14.95	41.72
52	female	19	no	no	SHS	21.45	8	17	≥¥5001	108	78	0.76	Moderately	6.6	146.2	15.54	48.08
53	female	18	no	no	SHS	25.1	50	23	≥¥5001	126	64	0.88	Very active	6	135.3	15.31	46.39
54	female	19	no	no	Control	23.31	17	22	≤¥3000	113	72	0.72	Very active	4.1	142.1	26.97	48.27
55	male	19	no	no	SHS	18.01	25	34	≤¥3000	126	87	0.71	Very active	31.5	139	16.2	57.94
56	female	18	no	no	Control	19.07	14	43	≤¥3000	121	75	0.77	Very active	6.1	123.8	25.29	62.97
57	female	20	no	no	Control	21.48	7	17	≤¥3000	116	70	0.83	Very active	8.1	155.3	18.95	73.89
58	male	19	no	no	Control	21.78	20	20	≤¥3000	120	72	0.76	Very active	7.2	142.4	13.36	80.35
59	female	18	no	no	SHS	18.96	9	22	¥3001-5000	112	79	0.71	Very active	6.2	138.4	11.57	54.13
60	female	19	no	no	SHS	23.71	7	22	≤¥3000	115	83	0.8	Moderately	9	163	12.78	40.46
61	female	19	no	no	SHS	22.94	13	21	≥¥5001	118	74	0.74	Very active	6.2	142.5	27.45	58.02
62	male	20	no	no	Control	26.22	31	30	¥3001-5000	138	68	0.79	Inactive	16.2	173.3	19.62	64.56
63	female	19	no	no	Control	20.69	15	24	¥3001-5000	123	75	0.78	Very active	6.5	153.3	8.21	47.91
64	female	20	no	no	SHS	19.95	13	14	≥¥5001	119	81	0.77	Very active	4	118.5	7.47	42.26
65	female	19	no	no	SHS	28.33	22	21	≥¥5001	127	96	0.8	Very active	4.8	135.5	7.39	71.28
66	female	20	no	no	SHS	21.41	8	16	≤¥3000	141	78	0.72	Very active	7	149.7	15.39	40.96
67	female	19	no	no	SHS	22.1	32	24	¥3001-5000	100	58	0.8	Moderately	5.4	131.8	14.41	63.84
68	female	20	no	no	Control	20.96	9	27	≤¥3000	115	73	0.83	Very active	9.4	185.7	14.61	72.24
69	female	18	no	no	Control	19.83	8	13	≤¥3000	105	72	0.98	Very active	3.8	122.8	10.87	46.17
70	female	19	no	no	SHS	21.76	11	17	≤¥3000	115	69	0.76	Moderately	4.6	138.2	16.18	30.96
71	female	19	no	no	Control	18.65	13	21	≤¥3000	126	74	0.77	Very active	10.5	170.2	32.03	54.54
72	male	19	yes	no	SHS	18.51	17	17	≥¥5001	118	72	0.87	Inactive	4.4	110	3.96	76.71
73	male	19	no	no	SHS	23.5	19	20	≥¥5001	130	77	0.8	Very active	5.2	142.7	24.14	86.21
74	male	20	no	no	SHS	21.3	20	27	≤¥3000	145	93	0.8	Very active	15.3	134.6	14.33	64.72
75	male	20	no	no	SHS	21.97	15	23	¥3001-5000	111	53	0.83	Very active	7	123.3	15.35	105.18
76	female	19	no	no	Control	20.57	15	18	≥¥5001	124	79	0.79	Very active	7.8	110.9	19.7	58.88
77	female	20	no	no	SHS	21.23	12	18	≤¥3000	134	97	0.82	Moderately	4	136.3	7.78	67.85
78	female	18	no	no	Control	19.92	15	20	¥3001-5000	118	75	0.78	Moderately	5	142.8	11.04	52.42
79	female	18	no	no	SHS	19.48	22	30	≤¥3000	113	73	0.69	Very active	5.3	137.1	8.63	67.04
80	female	20	no	no	Control	19.47	22	29	≤¥3000	109	75	0.71	Moderately	6.7	141.6	9.51	39.66
81	female	19	no	no	SHS	16.56	18	28	≤¥3000	104	84	0.73	Very active	7.31	145.37	14.88	62.64
82	female	19	no	no	SHS	28.57	16	20	≤¥3000	105	76	0.78	Inactive	5.7	128.4	10.96	49.27
83	female	20	no	no	SHS	21.94	11	18	≤¥3000	109	63	0.71	Very active	4.3	138.3	19.14	58.94
84	female	18	no	no	SHS	22.83	26	35	≥¥5001	109	72	0.66	Moderately	6.9	161.4	7.51	97.28
85	female	19	no	no	Control	19.2	10	16	¥3001-5000	101	78	0.8	Very active	4.7	122.3	5.51	41.87
86	male	19	no	no	Control	27.17	34	32	¥3001-5000	125	87	0.81	Very active	11.1	168.4	18.07	104.58
87	female	20	no	no	SHS	20.96	14	23	≤¥3000	120	85	0.79	Very active	7.5	173.5	11.41	49.51
88	female	19	no	no	Control	20.69	16	20	≤¥3000	112	86	0.86	Very active	5.1	128.2	13.41	47.9
89	female	19	no	no	Control	25.95	12	23	¥3001-5000	120	71	0.76	Very active	4.3	134.4	19.05	55.23
90	female	19	no	no	SHS	21.01	30	27	¥3001-5000	116	78	0.72	Moderately	6.1	171.2	26.52	53.7
91	female	20	no	no	Control	21.19	9	16	¥3001-5000	119	74	0.83	Very active	7.1	124.7	11.47	61.38
92	female	18	no	no	SHS	18.29	11	19	¥3001-5000	111	77	0.72	Moderately	7.22	145.09	14.85	62.46
93	female	19	no	no	Control	20.72	19	21	≥¥5001	117	86	0.79	Very active	7.4	151.1	12.71	74.75
94	female	20	no	no	Control	21.97	13	24	≤¥3000	113	68	0.71	Moderately	7.8	148.6	11.74	74.46
95	female	18	no	no	Control	22.14	12	21	≥¥5001	111	67	0.75	Moderately	6.8	152.9	11.84	67.35
96	female	19	no	no	SHS	21.22	26	38	¥3001-5000	128	86	0.75	Very active	9.5	132.8	14.13	67.8
97	male	19	no	no	Control	23.3	14	17	¥3001-5000	147	88	0.73	Moderately	6.7	158.6	19.92	66.66
98	female	18	no	no	Control	21.09	8	20	≤¥3000	107	78	0.76	Very active	6.4	118.5	8.05	49.94
99	female	18	no	no	SHS	23.05	6	14	¥3001-5000	106	64	0.74	Moderately	4.1	104.6	10.3	47.56
100	male	19	no	no	Control	23.45	33	24	≤¥3000	133	84	0.84	Moderately	6.4	140.3	14.74	83.97
¥, Chinese Yuan; BMI, body mass index; SHS, suboptimal health status; WHR, waist-to-hip ratio; SBP, systolic blood pressure; DBP, diastolic blood pressure; ALT, alanine aminotransferase; AST, aspartate aminotransferase; CKMB, creatine kinase isoenzymes; ALP, alkaline phosphatase; TBIL, total bilirubin; LDH, lactate dehydrogenase
