# Supplementary material for: Association of suboptimal health status with intestinal microbiota in Chinese youths
Source: J Cell Mol Med. 2019 Dec 6;24(2):1837–47. doi: 10.1111/jcmm.14880 (PMC6991644; doi:10.1111/jcmm.14880)
Supplement: Supplementary file 6 [file JCMM-24-1837-s006.xlsx]

## Sheet: Sheet1
Table S3. Alpha diversity index of gut microbiota in SHS and control group
ID	Group	Goods coverage	Shannon	Observed OTUs	Simpson	PD whole tree	Chao1
1	Control	0.99825	5.65129	1033	0.95174	30.1591	1393.37
2	Control	0.99902	4.79732	1194	0.92857	26.37	1539.56
3	Control	0.99858	2.62897	309	0.64984	11.2862	463.895
4	Control	0.99772	5.00837	727	0.93431	22.2749	978
5	SHS	0.99866	5.77745	1158	0.94597	33.186	1547.46
6	Control	0.99691	5.03769	565	0.94044	17.4066	776.286
7	Control	0.99822	4.98522	960	0.94121	27.8122	1291.6
8	SHS	0.99848	4.98895	810	0.9091	28.578	1026.1
9	SHS	0.99793	5.10323	810	0.94321	26.7033	1031.08
10	SHS	0.99879	3.671	484	0.8266	17.8972	666.6
11	Control	0.99774	5.25754	798	0.94867	26.3887	1067.11
12	SHS	0.99876	4.30614	750	0.88224	23.1885	952.372
13	Control	0.99749	5.15175	580	0.94271	20.5521	761.034
14	SHS	0.99718	5.76114	801	0.96621	25.0507	1130.09
15	SHS	0.99768	4.99389	658	0.91945	19.1325	893.514
16	Control	0.99844	5.08388	817	0.94698	23.7915	1084.25
17	SHS	0.99773	5.19807	873	0.93608	28.2641	1152.01
18	Control	0.99841	4.6696	776	0.91869	20.3462	992.791
19	Control	0.99817	3.66543	429	0.83186	17.2175	529.043
20	SHS	0.9988	4.09191	478	0.86691	16.7162	627.341
21	SHS	0.99881	3.44917	597	0.80123	20.5594	812.184
22	SHS	0.99716	6.03374	1010	0.9621	31.3052	1285.46
23	SHS	0.9979	4.59009	644	0.91165	19.3902	922.833
24	Control	0.99835	4.30699	682	0.8712	22.2247	907.267
25	SHS	0.99734	5.40484	815	0.95426	23.7876	1175.72
26	Control	0.99797	5.1595	820	0.94216	24.2829	1060.64
27	SHS	0.99854	5.46817	931	0.96004	26.007	1208.04
28	Control	0.99823	4.92469	699	0.91785	18.6661	867.009
29	SHS	0.99822	5.05472	659	0.94738	17.564	900.85
30	Control	0.9986	4.56343	884	0.89393	26.1249	1141.28
31	SHS	0.9982	4.73818	760	0.88737	21.9347	1032.46
32	SHS	0.99792	4.87884	719	0.9291	26.9738	934.385
33	SHS	0.99917	3.70892	945	0.80302	30.4613	1177.82
34	Control	0.99726	5.65482	709	0.95853	22.3794	983.22
35	SHS	0.99799	4.49134	853	0.87607	30.8026	1142.41
36	Control	0.99701	4.66617	928	0.88643	28.6379	1288.94
37	Control	0.99863	5.22462	1350	0.9282	37.5469	1738.21
38	SHS	0.99639	5.44376	640	0.9463	20.8638	863
39	Control	0.99789	4.17881	780	0.831	26.7083	1009.36
40	SHS	0.99814	4.975	754	0.93951	20.84	1075.31
41	Control	0.99768	4.53965	877	0.86851	30.1324	1148.18
42	Control	0.9979	4.90715	865	0.93136	27.0922	1158
43	Control	0.99709	4.90638	877	0.92374	30.3787	1184
44	SHS	0.99876	4.33289	865	0.88654	23.5194	1178.95
45	SHS	0.9981	4.86615	700	0.92947	22.1066	927.009
46	Control	0.99856	4.14973	796	0.88128	23.2217	1071.16
47	Control	0.99747	4.68144	553	0.91998	16.7465	839.744
48	SHS	0.9985	4.56658	544	0.91525	16.347	667.702
49	Control	0.99872	4.17437	1099	0.8312	32.9432	1390.85
50	Control	0.99926	2.99335	784	0.62595	29.4853	1015.17
51	Control	0.99948	3.09716	1002	0.66136	33.4387	1219.78
52	SHS	0.99757	4.59313	742	0.89301	24.9003	960.628
53	SHS	0.99892	5.41455	878	0.95834	24.7172	1058.79
54	Control	0.99769	5.5016	875	0.94107	27.2779	1132.47
55	SHS	0.99835	4.49083	763	0.88686	23.9944	995.686
56	Control	0.99906	3.17265	899	0.63707	26.3776	1152.34
57	Control	0.99892	2.64458	409	0.62926	14.7671	559.75
58	Control	0.99898	3.00495	730	0.75291	26.7372	989.171
59	SHS	0.9978	4.80207	830	0.91254	23.2859	1054.7
60	SHS	0.9984	4.69575	980	0.89192	27.4289	1281.23
61	SHS	0.99831	4.0818	938	0.83889	28.0575	1208.89
62	Control	0.99831	4.14728	751	0.81313	23.6087	972.075
63	Control	0.99875	3.56226	717	0.79628	22.7069	996.346
64	SHS	0.99921	2.36212	592	0.63312	18.665	873.958
65	SHS	0.99737	5.48032	946	0.95058	28.7489	1315.56
66	SHS	0.99435	4.80167	446	0.93048	16.0228	613.127
67	SHS	0.9985	4.09245	896	0.82131	26.4	1163.11
68	Control	0.99757	5.45218	845	0.95543	28.1997	1082.27
69	Control	0.99846	5.03509	848	0.92575	33.402	1062.62
70	SHS	0.9954	4.07316	394	0.86693	14.5195	577.182
71	Control	0.99849	4.33794	787	0.88254	23.0037	1064.01
72	SHS	0.99849	3.77928	570	0.79313	16.3103	718.888
73	SHS	0.99906	2.89101	471	0.64594	18.9703	587.963
74	SHS	0.9973	4.85951	562	0.93157	21.7006	753.236
75	SHS	0.99602	5.96978	709	0.96786	30.0334	882.754
76	Control	0.99851	4.87793	998	0.92981	30.5707	1315.09
77	SHS	0.99816	4.68661	847	0.92953	25.3678	1165.4
78	Control	0.99944	3.44066	458	0.87222	13.1413	544.25
79	SHS	0.99718	5.32645	703	0.95002	21.8228	1008.05
80	Control	0.99881	4.2851	824	0.87651	22.0447	1067.02
81	SHS	0.99718	4.65686	740	0.91543	23.1123	1015.73
82	SHS	0.99807	5.23848	770	0.94794	22.2562	982.379
83	SHS	0.99841	6.00371	1275	0.96695	36.3705	1714.3
84	SHS	0.99849	5.05628	922	0.93502	26.2463	1182.4
85	Control	0.9981	4.38706	488	0.90318	14.6122	653
86	Control	0.99902	2.32814	475	0.56943	17.5738	676.25
87	SHS	0.99757	4.96636	1011	0.91271	29.6325	1480.78
88	Control	0.99898	2.48034	460	0.5495	16.2743	607.145
89	Control	0.9986	2.84146	435	0.70434	14.695	588.406
90	SHS	0.99775	5.03185	594	0.93981	20.9004	763.019
91	Control	0.99745	4.02673	379	0.89006	12.491	524.318
92	SHS	0.99871	3.62111	689	0.84404	23.4727	889.909
93	Control	0.99931	4.88619	1296	0.93369	27.6414	1685.1
94	Control	0.9989	4.73695	909	0.93037	23.6196	1228.44
95	Control	0.99767	4.87165	797	0.90497	24.2835	1097.94
96	SHS	0.99773	5.41632	1010	0.95497	29.1104	1326.07
97	Control	0.99851	3.76068	610	0.83491	15.2063	766.409
98	Control	0.99874	4.67964	714	0.92034	17.7578	877.415
99	SHS	0.99882	3.30715	610	0.69604	18.7026	819.375
100	Control	0.99895	3.45179	660	0.80656	20.7686	830.733
