# Supplementary material for: Association of suboptimal health status with intestinal microbiota in Chinese youths
Source: J Cell Mol Med. 2019 Dec 6;24(2):1837–47. doi: 10.1111/jcmm.14880 (PMC6991644; doi:10.1111/jcmm.14880)
Supplement: Supplementary file 7 [file JCMM-24-1837-s007.xlsx]

## Sheet: Sheet1
Table S4 Comparison of biochemical and clinical measurements between two groups
Variables	Case# (n = 9)	Others# (n = 89)	za	P*
Total SHS score	30.00 (17.00 - 38.00)	34.00 (15.50 - 41.00)	-0.15	0.883
Fatigue	11.50 (6.00 - 15.00)	13.00 (7.00 - 17.00)	-0.35	0.724
Cardiovascular system	0.00 (0.00 - 3.00)	2.00 (0.00 - 3.00)	-0.93	0.35
Digestive tract	3.00 (3.00 - 4.00)	3.00 (1.50 - 5.00)	0.86	0.389
Immune system	3.50 (3.00 - 5.00)	4.00 (2.00 - 5.00)	0.54	0.593
Mental status	9.50 (5.00 - 12.00)	9.00 (5.50 - 13.00)	-0.18	0.855
BMI	22.40 (20.69 - 23.39)	21.32 (19.88 - 23.10)	0.63	0.526
ALT (u/L)	18.10 (13.20 - 25.50)	11.80 (9.10 - 17.10)	2.28	0.023
AST (u/L)	24.95 (20.70 - 28.80)	20.60 (17.30 - 24.00)	2.2	0.028
CKMB (u/L)	6.80 (6.10 - 8.80)	6.20 (5.10 - 7.40)	1.26	0.209
LDH (u/L)	145.65 (141.60 - 165.10)	138.40 (128.10 - 158.90)	1.3	0.192
TBIL (u/L)	17.94 (11.74 - 24.14)	12.78 (10.87 - 16.51)	1.55	0.122
ALP (u/L)	66.24 (52.74 - 97.28)	57.88 (49.51 - 71.28)	1.07	0.283
WHR	0.75 (0.71 - 0.80)	0.77 (0.74 - 0.80)	-1.14	0.255
DBP (mmHg)	76.50 (74.00 - 78.00)	76.46 (70.50 - 84.00)	0.19	0.851
SBP (mmHg)	114.50 (112.00 - 125.00)	117.50 (111.00 - 126.00)	-0.48	0.634
a: Wilcoxon test; #: median ( p25 – p75 ); Case: 9 healthy and one SHS at the top right corner of figure 2 panel B; Others: all the individuals without case; BMI, body mass index; SHS, suboptimal health status; WHR, waist-to-hip ratio; SBP, systolic blood pressure; DBP, diastolic blood pressure; ALT, alanine aminotransferase; AST, aspartate aminotransferase; CKMB, creatine kinase isoenzymes; ALP,…
