# Supplementary material for: Association of suboptimal health status with intestinal microbiota in Chinese youths
Source: J Cell Mol Med. 2019 Dec 6;24(2):1837–47. doi: 10.1111/jcmm.14880 (PMC6991644; doi:10.1111/jcmm.14880)
Supplement: Supplementary file 8 [file JCMM-24-1837-s008.xlsx]

## Sheet: Sheet1
Table S5 Comparison between SHS and control group in phylum, class, order, family and genus level
Variables	SHS#	Controls#	Z	P*
Ratio of Firmicutes/Bacteroidetes	54.23	44.96	-1.61	0.107
p__Euryarchaeota	51.85	47.24	0.96	0.337
P_Other	50.83	48.22	0.46	0.648
p__Acidobacteria	49.51	49.49	0	1
p__Actinobacteria	51.98	47.12	0.84	0.4
p__BRC1	50.02	49	1	0.317
p__Bacteroidetes	44.77	54.04	-1.61	0.107
p__Chlorobi	50.02	49	1	0.317
p__Chloroflexi	50.04	48.98	0.61	0.544
p__Cyanobacteria	48.14	50.81	-0.48	0.631
p__Firmicutes	55.02	44.2	1.88	0.06
p__Fusobacteria	49.71	49.3	0.07	0.946
p__GN02	50.02	49	1	0.317
p__Gemmatimonadetes	50.02	49	1	0.317
p__Lentisphaerae	49.08	49.9	-0.28	0.782
p__Planctomycetes	50.54	48.5	1.44	0.151
p__Proteobacteria	50.08	48.94	0.2	0.845
p__Spirochaetes	49	49.98	-0.96	0.337
p__Synergistetes	51.96	47.14	1	0.316
p__TM7	52.38	46.74	0.98	0.328
p__Tenericutes	52.98	46.16	1.21	0.226
p__Verrucomicrobia	55.21	44.02	1.97	0.049
p__[Thermi]	49.72	49.29	0.11	0.916
c__Halobacteria	50.55	48.49	1.04	0.3
c__Methanobacteria	51.44	47.64	0.81	0.415
Unclassified Bacteria	50.83	48.22	0.46	0.648
c__[Chloracidobacteria]	49.51	49.49	0	1
c__Acidimicrobiia	50.02	49	1.0002	0.317
c__Actinobacteria	50.54	48.5	0.35	0.725
c__Coriobacteriia	53.27	45.88	1.28	0.2
c__Thermoleophilia	49	49.98	-0.96	0.337
c__PRR-11	50.02	49	1	0.317
Unclassified Bacteroidetes	49.05	49.93	-0.23	0.817
c__Bacteroidia	44.75	54.06	-1.62	0.106
c__Cytophagia	49.53	49.47	0.03	0.977
c__Flavobacteriia	50.83	48.22	0.74	0.458
c__Sphingobacteriia	51.64	47.45	1.74	0.081
c__[Saprospirae]	50.02	49	1	0.317
Unclassified Chlorobi	50.02	49	1	0.317
c__Anaerolineae	49.53	49.47	0.03	0.977
c__Gitt-GS-136	50.02	49	1	0.317
c__Thermomicrobia	50.54	48.5	1.44	0.151
c__4C0d-2	44.78	54.03	-2.28	0.023
c__Chloroplast	50.46	48.58	0.35	0.728
Unclassified Firmicutes	52.63	46.5	1.09	0.275
c__Bacilli	49.46	49.54	-0.01	0.992
c__Clostridia	54.9	44.32	1.84	0.066
c__Erysipelotrichi	50.29	48.74	0.27	0.79
c__Fusobacteriia	49.71	49.3	0.07	0.946
c__BD1-5	50.02	49	1	0.317
c__Gemm-5	50.02	49	1	0.317
c__Gemmatimonadetes	50.02	49	1	0.317
c__[Lentisphaeria]	49.08	49.9	-0.28	0.782
c__Phycisphaerae	50.02	49	1	0.317
c__Planctomycetia	50.54	48.5	1.44	0.151
Unclassified Proteobacteria	50.02	49	1	0.317
c__Alphaproteobacteria	56.02	43.24	2.26	0.024
c__Betaproteobacteria	43.54	55.22	-2.03	0.043
c__Deltaproteobacteria	51.33	47.74	0.62	0.534
c__Epsilonproteobacteria	47.94	51	-0.69	0.489
c__Gammaproteobacteria	50.27	48.76	0.26	0.795
c__Spirochaetes	49	49.98	-0.96	0.337
c__Synergistia	51.96	47.14	1	0.316
Unclassified TM7	50.02	49	1	0.317
Unclassified TM7	49	49.98	-0.96	0.337
c__TM7-3	52.38	46.74	0.98	0.328
c__Mollicutes	52.98	46.16	1.21	0.226
c__RF3	50.54	48.5	1.44	0.151
c__Opitutae	50.02	49	1	0.317
c__Verrucomicrobiae	55.17	44.06	1.95	0.051
c__Deinococci	49.72	49.29	0.11	0.916
o__Halobacteriales	50.55	48.49	1.04	0.3
o__Methanobacteriales	51.44	47.64	0.81	0.415
Unclassified k__Bacteria	50.83	48.22	0.46	0.648
o__RB41	49.51	49.49	0	1
o__Acidimicrobiales	50.02	49	1	0.317
o__Actinomycetales	51.69	47.4	0.74	0.458
o__Bifidobacteriales	50.58	48.46	0.37	0.714
o__Coriobacteriales	53.27	45.88	1.28	0.2
o__Solirubrobacterales	49	49.98	-0.96	0.337
Unclassified c__PRR-11	50.02	49	1	0.317
Unclassified p__Bacteroidetes	49.05	49.93	-0.23	0.817
o__Bacteroidales	44.75	54.06	-1.62	0.106
o__Cytophagales	49.53	49.47	0.03	0.977
o__Flavobacteriales	50.83	48.22	0.74	0.458
o__Sphingobacteriales	51.64	47.45	1.74	0.081
o__[Saprospirales]	50.02	49	1	0.317
Unclassified p__Chlorobi	50.02	49	1	0.317
o__Anaerolineales	49	49.98	-0.96	0.337
o__Ardenscatenales	50.02	49	1	0.317
Unclassified c__Gitt-GS-136	50.02	49	1	0.317
o__JG30-KF-CM45	50.54	48.5	1.44	0.151
o__YS2	44.78	54.03	-2.28	0.023
o__Streptophyta	50.46	48.58	0.35	0.728
Unclassified p__Firmicutes	52.63	46.5	1.09	0.275
o__Bacillales	48.75	50.22	-0.3	0.767
o__Gemellales	46.72	52.17	-0.96	0.337
o__Lactobacillales	49.69	49.32	0.06	0.952
o__Turicibacterales	46.69	52.2	-0.96	0.339
Unclassified c__Clostridia	52.69	46.44	1.46	0.145
o__Clostridiales	54.9	44.32	1.84	0.066
o__SHA-98	49.55	49.45	0.03	0.978
o__Erysipelotrichales	50.29	48.74	0.27	0.79
o__Fusobacteriales	49.71	49.3	0.07	0.946
Unclassified c__BD1-5	50.02	49	1	0.317
Unclassified c__Gemm-5	50.02	49	1	0.317
Unclassified c__Gemmatimonadetes	50.02	49	1	0.317
o__Victivallales	49.08	49.9	-0.28	0.782
o__WD2101	50.02	49	1	0.317
o__Gemmatales	50.02	49	1	0.317
o__Planctomycetales	50.02	49	1	0.317
Unclassified p__Proteobacteria	50.02	49	1	0.317
o__Caulobacterales	49.8	49.21	0.14	0.892
o__RF32	52.27	46.84	1.72	0.086
o__Rhizobiales	52.31	46.8	1.11	0.269
o__Rhodobacterales	51.69	47.4	1.3	0.192
o__Rhodospirillales	49.58	49.42	0.05	0.958
o__Rickettsiales	50.56	48.48	0.41	0.683
o__Sphingomonadales	50.71	48.34	0.78	0.437
Unclassified c__Betaproteobacteria	48.6	50.36	-0.73	0.467
o__Burkholderiales	43.44	55.32	-2.06	0.039
o__Methylophilales	49	49.98	-0.96	0.337
o__Neisseriales	46.92	51.98	-1.22	0.221
o__Rhodocyclales	48.55	50.41	-0.93	0.351
o__Bdellovibrionales	50.02	49	1	0.317
o__Desulfovibrionales	51.31	47.76	0.61	0.539
o__Myxococcales	50.02	49	1	0.317
o__Campylobacterales	47.94	51	-0.69	0.489
o__Aeromonadales	48.06	50.88	-1.09	0.276
o__Alteromonadales	49	49.98	-0.96	0.337
o__Cardiobacteriales	48.94	50.04	-0.38	0.707
o__Enterobacteriales	51.52	47.56	0.69	0.493
o__Oceanospirillales	50.06	48.96	0.63	0.528
o__Pasteurellales	49.42	49.58	-0.02	0.98
o__Pseudomonadales	48.79	50.18	-0.25	0.802
o__Xanthomonadales	50.25	48.78	0.5	0.615
o__Spirochaetales	49	49.98	-0.96	0.337
o__Synergistales	51.96	47.14	1	0.316
Unclassified p__TM7	50.02	49	1	0.317
Unclassified p__TM7	49	49.98	-0.96	0.337
Unclassified c__TM7-3	50.68	48.37	0.84	0.402
Unclassified c__TM7-3	51.57	47.51	0.7	0.482
o__CW040	54.69	44.52	1.89	0.059
o__I025	47.55	51.37	-0.98	0.328
o__Anaeroplasmatales	48.06	50.88	-1.09	0.276
o__RF39	53.1	46.04	1.25	0.21
o__ML615J-28	50.54	48.5	1.44	0.151
o__[Cerasicoccales]	50.02	49	1	0.317
o__Verrucomicrobiales	55.17	44.06	1.95	0.051
o__Deinococcales	48.6	50.36	-0.73	0.467
o__Thermales	50.19	48.84	0.39	0.695
Unclassified o__Clostridiales	56.6	42.68	2.42	0.016
f__Ruminococcaceae	56.21	43.06	2.28	0.022
Unclassified o__YS2	44.78	54.03	-2.28	0.023
f__Rikenellaceae	55.85	43.4	2.16	0.031
f__Alcaligenaceae	43.21	55.54	-2.14	0.032
f__Peptococcaceae	54.19	45	2.08	0.037
f__Verrucomicrobiaceae	55.17	44.06	1.95	0.051
Unclassified o__CW040	54.73	44.48	1.94	0.052
f__S24-7	54.52	44.68	1.81	0.07
f__Brucellaceae	52.15	46.96	1.79	0.073
f__Sphingobacteriaceae	51.06	48	1.77	0.076
Unclassified o__Sphingomonadales	51.06	48	1.77	0.076
Unclassified o__RF32	52.27	46.84	1.72	0.086
f__Succinivibrionaceae	47.53	51.39	-1.61	0.108
f__Dethiosulfovibrionaceae	52.38	46.74	1.56	0.119
Unclassified c__Clostridia	52.69	46.44	1.46	0.145
f__Mycobacteriaceae	51.13	47.94	1.44	0.149
Unclassified o__JG30-KF-CM45	50.54	48.5	1.44	0.151
Unclassified o__ML615J-28	50.54	48.5	1.44	0.151
f__Porphyromonadaceae	53.6	45.56	1.4	0.163
f__[Mogibacteriaceae]	53.56	45.6	1.38	0.167
f__[Odoribacteraceae]	53.54	45.62	1.38	0.169
f__Rhodobacteraceae	51.69	47.4	1.3	0.192
f__Coriobacteriaceae	53.27	45.88	1.28	0.2
f__Prevotellaceae	45.73	53.12	-1.28	0.2
f__Rs-045	47.04	51.86	-1.27	0.206
Unclassified o__RF39	53.1	46.04	1.25	0.21
f__[Weeksellaceae]	51.15	47.92	1.25	0.212
f__Neisseriaceae	46.92	51.98	-1.22	0.221
f__F16	47.61	51.31	-1.22	0.223
Unclassified p__Firmicutes	52.63	46.5	1.09	0.275
f__Anaeroplasmataceae	48.06	50.88	-1.09	0.276
Unclassified o__Sphingobacteriales	50.59	48.45	1.08	0.281
Unclassified o__Actinomycetales	50.57	48.47	1.06	0.29
f__Halobacteriaceae	50.55	48.49	1.04	0.3
f__Staphylococcaceae	47.29	51.62	-1.01	0.313
f__C111	50.02	49	1	0.317
f__Cellulomonadaceae	50.02	49	1	0.317
f__Intrasporangiaceae	50.02	49	1	0.317
Unclassified c__PRR-11	50.02	49	1	0.317
Unclassified o__Flavobacteriales	50.02	49	1	0.317
f__Chitinophagaceae	50.02	49	1	0.317
f__Saprospiraceae	50.02	49	1	0.317
Unclassified p__Chlorobi	50.02	49	1	0.317
f__Ardenscatenaceae	50.02	49	1	0.317
Unclassified c__Gitt-GS-136	50.02	49	1	0.317
f__Planococcaceae	50.02	49	1	0.317
Unclassified c__BD1-5	50.02	49	1	0.317
Unclassified c__Gemm-5	50.02	49	1	0.317
Unclassified c__Gemmatimonadetes	50.02	49	1	0.317
Unclassified o__WD2101	50.02	49	1	0.317
f__Gemmataceae	50.02	49	1	0.317
f__Planctomycetaceae	50.02	49	1	0.317
Unclassified p__Proteobacteria	50.02	49	1	0.317
f__Hyphomicrobiaceae	50.02	49	1	0.317
f__Bdellovibrionaceae	50.02	49	1	0.317
Unclassified o__Myxococcales	50.02	49	1	0.317
f__Haliangiaceae	50.02	49	1	0.317
f__Myxococcaceae	50.02	49	1	0.317
f__Aeromonadaceae	50.02	49	1	0.317
Unclassified p__TM7	50.02	49	1	0.317
Unclassified o__I025	50.02	49	1	0.317
f__[Cerasicoccaceae]	50.02	49	1	0.317
Unclassified o__Bacillales	48.49	50.47	-1	0.32
f__Gemellaceae	46.72	52.17	-0.96	0.337
f__Dermabacteraceae	49	49.98	-0.96	0.337
f__Dermacoccaceae	49	49.98	-0.96	0.337
Unclassified o__Solirubrobacterales	49	49.98	-0.96	0.337
f__Anaerolinaceae	49	49.98	-0.96	0.337
f__[Exiguobacteraceae]	49	49.98	-0.96	0.337
f__Methylophilaceae	49	49.98	-0.96	0.337
f__Alteromonadaceae	49	49.98	-0.96	0.337
f__[Chromatiaceae]	49	49.98	-0.96	0.337
f__Spirochaetaceae	49	49.98	-0.96	0.337
Unclassified p__TM7	49	49.98	-0.96	0.337
f__Turicibacteraceae	46.69	52.2	-0.96	0.339
f__EtOH8	48.55	50.41	-0.93	0.351
f__Rhodocyclaceae	48.55	50.41	-0.93	0.351
f__Eubacteriaceae	51.19	47.88	0.91	0.361
f__Moraxellaceae	47.16	51.75	-0.87	0.383
f__Methylobacteriaceae	48.03	50.91	-0.84	0.399
Unclassified c__TM7-3	50.68	48.37	0.84	0.402
f__[Barnesiellaceae]	51.96	47.14	0.84	0.404
f__Methanobacteriaceae	51.44	47.64	0.81	0.415
f__Burkholderiaceae	47.39	51.53	-0.75	0.452
Unclassified c__Betaproteobacteria	48.6	50.36	-0.73	0.467
f__Deinococcaceae	48.6	50.36	-0.73	0.467
f__Bacteroidaceae	51.63	47.46	0.72	0.471
f__Christensenellaceae	51.58	47.5	0.71	0.477
f__[Tissierellaceae]	47.44	51.48	-0.71	0.48
Unclassified c__TM7-3	51.57	47.51	0.7	0.482
f__Campylobacteraceae	47.94	51	-0.69	0.489
f__Peptostreptococcaceae	47.88	51.06	-0.69	0.49
f__Enterobacteriaceae	51.52	47.56	0.69	0.493
f__Nocardioidaceae	50.06	48.96	0.63	0.528
Unclassified o__Bacteroidales	50.06	48.96	0.63	0.528
f__Halomonadaceae	50.06	48.96	0.63	0.528
f__Actinomycetaceae	51.33	47.74	0.62	0.534
f__Desulfovibrionaceae	51.31	47.76	0.61	0.539
Unclassified o__Lactobacillales	48.25	50.7	-0.59	0.556
f__Veillonellaceae	51.21	47.86	0.58	0.563
f__Microbacteriaceae	49	49.98	-0.56	0.576
f__Lachnospiraceae	51.15	47.92	0.56	0.577
f__Paenibacillaceae	49.02	49.96	-0.54	0.592
f__[Acidaminobacteraceae]	49.02	49.96	-0.54	0.592
f__Erythrobacteraceae	50.1	48.92	0.53	0.595
f__Clostridiaceae	47.96	50.98	-0.52	0.601
f__Synergistaceae	50.57	48.47	0.51	0.607
f__Xanthomonadaceae	50.25	48.78	0.5	0.615
f__Fusobacteriaceae	50.83	48.22	0.46	0.645
Unclassified k__Bacteria	50.83	48.22	0.46	0.648
f__Nocardiaceae	50.02	49	0.46	0.648
f__[Paraprevotellaceae]	50.76	48.29	0.43	0.67
f__Lactobacillaceae	50.71	48.34	0.41	0.681
f__mitochondria	50.56	48.48	0.41	0.683
f__Thermaceae	50.19	48.84	0.39	0.695
f__Oxalobacteraceae	50.64	48.41	0.39	0.7
f__Carnobacteriaceae	49.06	49.92	-0.38	0.702
Unclassified o__Burkholderiales	50.39	48.65	0.38	0.705
f__Cardiobacteriaceae	48.94	50.04	-0.38	0.707
f__Bifidobacteriaceae	50.58	48.46	0.37	0.714
f__Phyllobacteriaceae	48.82	50.15	-0.35	0.724
Unclassified o__Streptophyta	50.46	48.58	0.35	0.728
f__Propionibacteriaceae	48.73	50.24	-0.31	0.756
f__Comamonadaceae	50.35	48.68	0.31	0.757
f__Victivallaceae	49.08	49.9	-0.28	0.782
f__Erysipelotrichaceae	50.29	48.74	0.27	0.79
f__Enterococcaceae	50.26	48.77	0.26	0.798
f__Leptotrichiaceae	49.04	49.94	-0.24	0.807
Unclassified p__Bacteroidetes	49.05	49.93	-0.23	0.817
f__Bacillaceae	49.13	49.86	-0.23	0.821
f__Pseudomonadaceae	50.04	48.98	0.22	0.822
Unclassified o__Bacteroidales	49.76	49.25	0.16	0.871
f__Aerococcaceae	49.94	49.08	0.16	0.872
f__Streptococcaceae	49.96	49.06	0.15	0.879
Unclassified o__Clostridiales	49.96	49.06	0.15	0.879
f__Leuconostocaceae	49.93	49.09	0.14	0.885
f__Bradyrhizobiaceae	49.76	49.25	0.14	0.889
f__Caulobacteraceae	49.8	49.21	0.14	0.892
f__Micrococcaceae	49.1	49.88	-0.13	0.893
f__Corynebacteriaceae	49.23	49.76	-0.1	0.923
f__Rhizobiaceae	49.61	49.39	0.09	0.932
f__Dehalobacteriaceae	49.71	49.3	0.08	0.936
f__Acetobacteraceae	49.58	49.42	0.07	0.942
f__Flavobacteriaceae	49.56	49.44	0.04	0.97
f__Sphingomonadaceae	49.55	49.45	0.03	0.973
f__Cytophagaceae	49.53	49.47	0.03	0.977
f__Alicyclobacillaceae	49.53	49.47	0.03	0.977
Unclassified o__Rhizobiales	49.53	49.47	0.03	0.977
Unclassified o__SHA-98	49.55	49.45	0.03	0.978
f__Pasteurellaceae	49.42	49.58	-0.02	0.98
f__Ellin6075	49.51	49.49	0	1
f__Rhodospirillaceae	49.5	49.5	0	1
g__Oscillospira	57.19	42.12	2.62	0.009
Unclassified f__Peptococcaceae	54.85	44.36	2.54	0.011
Unclassified o__Clostridiales	56.6	42.68	2.42	0.016
Unclassified o__YS2	44.78	54.03	-2.28	0.023
Unclassified o__Fusobacteriales	55.56	43.68	2.28	0.023
g__Pseudobutyrivibrio	53.97	45.21	2.25	0.024
g__02d06	44.98	53.84	-2.23	0.026
Unclassified f__Rikenellaceae	55.9	43.36	2.18	0.029
g__Roseburia	55.85	43.4	2.16	0.03
g__Ruminococcus	55.79	43.46	2.14	0.032
g__Sutterella	43.21	55.54	-2.14	0.032
Unclassified f__Clostridiaceae	55.65	43.6	2.13	0.033
g__Chryseobacterium	51.58	47.5	2.06	0.039
g__Ralstonia	47.5	51.42	-1.98	0.048
g__Morganella	47.5	51.42	-1.98	0.048
g__Akkermansia	55.17	44.06	1.95	0.051
Unclassified o__CW040	54.73	44.48	1.94	0.052
Unclassified o__Bacteroidales	55.02	44.2	1.88	0.06
g__Butyricicoccus	54.81	44.4	1.87	0.061
g__Trabulsiella	45.9	52.96	-1.86	0.063
g__Clostridium	44.66	54.15	-1.84	0.066
g__Pyramidobacter	52.77	46.36	1.83	0.068
g__Holdemania	54.81	44.4	1.82	0.069
Unclassified f__S24-7	54.52	44.68	1.81	0.07
g__Ochrobactrum	52.15	46.96	1.79	0.073
Unclassified f__[Weeksellaceae]	51.06	48	1.77	0.076
Unclassified o__Sphingomonadales	51.06	48	1.77	0.076
g__Faecalibacterium	54.65	44.56	1.75	0.08
Unclassified o__RF32	52.27	46.84	1.72	0.086
g__Varibaculum	48	50.94	-1.7	0.089
g__Anaerotruncus	53.85	45.32	1.68	0.094
Unclassified f__Desulfovibrionaceae	52.06	47.04	1.59	0.112
g__Methylobacterium	46.98	51.92	-1.56	0.118
g__Odoribacter	54.02	45.16	1.54	0.124
g__Collinsella	53.88	45.3	1.49	0.136
Unclassified o__Clostridiales	53.85	45.32	1.48	0.138
Unclassified c__Clostridia	52.69	46.44	1.46	0.145
Unclassified f__Coriobacteriaceae	53.71	45.46	1.45	0.148
g__Mycobacterium	51.13	47.94	1.44	0.149
g__Thermomonas	51.13	47.94	1.44	0.149
Unclassified o__Bacteroidales	50.54	48.5	1.44	0.151
Unclassified o__Bacteroidales	50.54	48.5	1.44	0.151
g__Pedobacter	50.54	48.5	1.44	0.151
g__Sphingobacterium	50.54	48.5	1.44	0.151
Unclassified o__JG30-KF-CM45	50.54	48.5	1.44	0.151
g__Epulopiscium	50.54	48.5	1.44	0.151
Unclassified o__Rhizobiales	50.54	48.5	1.44	0.151
Unclassified o__ML615J-28	50.54	48.5	1.44	0.151
g__Shuttleworthia	47.52	51.4	-1.41	0.157
Unclassified o__Burkholderiales	47.54	51.38	-1.4	0.162
g__Weissella	47.56	51.36	-1.38	0.166
g__Dysgonomonas	48.5	50.46	-1.38	0.168
Unclassified o__Gemellales	48.5	50.46	-1.38	0.168
g__Victivallis	48.5	50.46	-1.38	0.168
g__Sphingomonas	48.5	50.46	-1.38	0.168
g__Lautropia	48.5	50.46	-1.38	0.168
g__Tepidimonas	48.5	50.46	-1.38	0.168
g__Proteus	48.5	50.46	-1.38	0.168
g__Luteimonas	48.5	50.46	-1.38	0.168
g__Parabacteroides	53.54	45.62	1.38	0.169
g__Acidaminococcus	51.04	48.02	1.37	0.171
g__Bulleidia	45.92	52.94	-1.35	0.177
Unclassified f__[Mogibacteriaceae]	53.38	45.78	1.32	0.187
g__Parvimonas	46.16	52.71	-1.31	0.192
g__Succinivibrio	48.04	50.9	-1.3	0.195
g__Prevotella	45.73	53.12	-1.28	0.2
g__Eikenella	48.06	50.88	-1.28	0.202
Unclassified f__Rs-045	47.04	51.86	-1.27	0.206
Unclassified f__Actinomycetaceae	47.55	51.37	-1.26	0.208
Unclassified o__RF39	53.1	46.04	1.25	0.21
Unclassified f__F16	47.61	51.31	-1.22	0.223
g__Fusobacterium	46.13	52.74	-1.21	0.225
Unclassified o__Clostridiales	53	46.14	1.19	0.234
g__Acinetobacter	46.58	52.3	-1.19	0.234
g__Anaerococcus	52.09	47.01	1.19	0.235
Unclassified f__Ruminococcaceae	52.9	46.24	1.16	0.248
g__Lactococcus	52.58	46.54	1.15	0.251
Unclassified f__[Paraprevotellaceae]	46.89	52.01	-1.1	0.271
Unclassified p__Firmicutes	52.63	46.5	1.09	0.275
Unclassified f__Anaeroplasmataceae	48.06	50.88	-1.09	0.276
g__Lachnobacterium	46.4	52.48	-1.09	0.276
g__Anaerofustis	51.1	47.96	1.09	0.278
Unclassified o__Sphingobacteriales	50.59	48.45	1.08	0.281
Unclassified f__[Tissierellaceae]	50.59	48.45	1.08	0.281
Unclassified f__Erythrobacteraceae	50.59	48.45	1.08	0.281
g__Desulfovibrio	52.65	46.48	1.08	0.282
Unclassified o__Actinomycetales	50.57	48.47	1.06	0.29
g__Arthrobacter	50.57	48.47	1.06	0.29
g__Actinobacillus	51.19	47.88	1.04	0.297
g__Clostridium	52.02	47.08	1.04	0.299
g__Natronomonas	50.55	48.49	1.04	0.3
Unclassified f__Methylobacteriaceae	50.55	48.49	1.04	0.3
Unclassified f__Erysipelotrichaceae	52.5	46.62	1.02	0.308
g__Aerococcus	50.53	48.51	1.02	0.31
g__Staphylococcus	47.29	51.62	-1.01	0.313
g__Veillonella	52.47	46.65	1.01	0.313
g__Paracoccus	51.13	47.94	1	0.315
Unclassified f__C111	50.02	49	1	0.317
Unclassified o__Actinomycetales	50.02	49	1	0.317
g__Demequina	50.02	49	1	0.317
Unclassified o__Actinomycetales	50.02	49	1	0.317
g__Leucobacter	50.02	49	1	0.317
Unclassified f__Nocardioidaceae	50.02	49	1	0.317
g__Tessaracoccus	50.02	49	1	0.317
Unclassified c__PRR-11	50.02	49	1	0.317
g__Adhaeribacter	50.02	49	1	0.317
g__Sporocytophaga	50.02	49	1	0.317
Unclassified o__Flavobacteriales	50.02	49	1	0.317
Unclassified f__Flavobacteriaceae	50.02	49	1	0.317
g__Aequorivita	50.02	49	1	0.317
Unclassified o__[Saprospirales]	50.02	49	1	0.317
Unclassified f__Chitinophagaceae	50.02	49	1	0.317
g__Flavisolibacter	50.02	49	1	0.317
Unclassified f__Saprospiraceae	50.02	49	1	0.317
Unclassified p__Chlorobi	50.02	49	1	0.317
g__Ardenscatena	50.02	49	1	0.317
Unclassified c__Gitt-GS-136	50.02	49	1	0.317
Unclassified o__Bacillales	50.02	49	1	0.317
g__Facklamia	50.02	49	1	0.317
g__Sarcina	50.02	49	1	0.317
Unclassified o__Clostridiales	50.02	49	1	0.317
Unclassified f__Veillonellaceae	50.02	49	1	0.317
g__GW-34	50.02	49	1	0.317
Unclassified c__BD1-5	50.02	49	1	0.317
Unclassified c__Gemm-5	50.02	49	1	0.317
Unclassified c__Gemmatimonadetes	50.02	49	1	0.317
Unclassified f__Victivallaceae	50.02	49	1	0.317
Unclassified o__WD2101	50.02	49	1	0.317
g__Gemmata	50.02	49	1	0.317
g__Planctomyces	50.02	49	1	0.317
Unclassified p__Proteobacteria	50.02	49	1	0.317
g__Devosia	50.02	49	1	0.317
Unclassified o__Rhizobiales	50.02	49	1	0.317
Unclassified o__Rhodobacterales	50.02	49	1	0.317
g__Rhodobacter	50.02	49	1	0.317
g__Rubellimicrobium	50.02	49	1	0.317
g__Kaistobacter	50.02	49	1	0.317
g__Alcaligenes	50.02	49	1	0.317
g__Aquabacterium	50.02	49	1	0.317
Unclassified o__Rhodocyclales	50.02	49	1	0.317
g__Bdellovibrio	50.02	49	1	0.317
Unclassified o__Myxococcales	50.02	49	1	0.317
Unclassified f__Haliangiaceae	50.02	49	1	0.317
g__Anaeromyxobacter	50.02	49	1	0.317
Unclassified o__Aeromonadales	50.02	49	1	0.317
Unclassified o__Oceanospirillales	50.02	49	1	0.317
g__Alkanindiges	50.02	49	1	0.317
Unclassified f__Pseudomonadaceae	50.02	49	1	0.317
Unclassified f__Xanthomonadaceae	50.02	49	1	0.317
Unclassified p__TM7	50.02	49	1	0.317
Unclassified o__I025	50.02	49	1	0.317
Unclassified f__[Cerasicoccaceae]	50.02	49	1	0.317
Unclassified f__Verrucomicrobiaceae	50.02	49	1	0.317
g__Flavobacterium	48.49	50.47	-1	0.32
Unclassified o__Bacillales	48.49	50.47	-1	0.32
Unclassified f__Gemellaceae	46.72	52.17	-0.96	0.337
g__Brachybacterium	49	49.98	-0.96	0.337
g__Dermacoccus	49	49.98	-0.96	0.337
g__Microbacterium	49	49.98	-0.96	0.337
g__Salinibacterium	49	49.98	-0.96	0.337
g__Enterococcus	49	49.98	-0.96	0.337
Unclassified o__Solirubrobacterales	49	49.98	-0.96	0.337
g__Hymenobacter	49	49.98	-0.96	0.337
Unclassified o__Flavobacteriales	49	49.98	-0.96	0.337
g__SHD-231	49	49.98	-0.96	0.337
g__Paenibacillus	49	49.98	-0.96	0.337
Unclassified f__[Exiguobacteraceae]	49	49.98	-0.96	0.337
g__Gemella	49	49.98	-0.96	0.337
Unclassified f__Rhodospirillaceae	49	49.98	-0.96	0.337
Unclassified f__Sphingomonadaceae	49	49.98	-0.96	0.337
Unclassified f__Oxalobacteraceae	49	49.98	-0.96	0.337
Unclassified o__Methylophilales	49	49.98	-0.96	0.337
Unclassified f__Neisseriaceae	49	49.98	-0.96	0.337
g__Succinatimonas	49	49.98	-0.96	0.337
g__Cellvibrio	49	49.98	-0.96	0.337
Unclassified o__Alteromonadales	49	49.98	-0.96	0.337
Unclassified o__Pseudomonadales	49	49.98	-0.96	0.337
g__Treponema	49	49.98	-0.96	0.337
g__TG5	49	49.98	-0.96	0.337
Unclassified p__TM7	49	49.98	-0.96	0.337
Unclassified o__Verrucomicrobiales	49	49.98	-0.96	0.337
g__Thermus	49	49.98	-0.96	0.337
g__Turicibacter	46.69	52.2	-0.96	0.339
g__Gallicola	48.53	50.43	-0.95	0.34
g__Thauera	48.53	50.43	-0.95	0.34
Unclassified f__Lachnospiraceae	46.73	52.16	-0.94	0.346
g__Geobacillus	48.55	50.41	-0.93	0.351
Unclassified f__EtOH8	48.55	50.41	-0.93	0.351
g__Stenotrophomonas	48.55	50.41	-0.93	0.351
g__Megamonas	52.22	46.89	0.92	0.355
g__Citrobacter	48.06	50.88	-0.89	0.374
g__Butyricimonas	51.99	47.11	0.85	0.395
g__Escherichia	51.98	47.12	0.84	0.4
g__Eggerthella	47.08	51.82	-0.84	0.401
Unclassified c__TM7-3	50.68	48.37	0.84	0.402
Unclassified f__[Barnesiellaceae]	51.94	47.16	0.83	0.408
g__Dialister	51.92	47.18	0.82	0.412
g__Methanobrevibacter	51.44	47.64	0.81	0.415
Unclassified o__Enterobacteriales	47.19	51.72	-0.79	0.432
g__Pseudoramibacter_Eubacterium	50.59	48.45	0.78	0.436
Unclassified f__Prevotellaceae	48.56	50.4	-0.76	0.447
g__Dorea	51.69	47.4	0.74	0.458
Unclassified c__Betaproteobacteria	48.6	50.36	-0.73	0.467
g__Deinococcus	48.6	50.36	-0.73	0.467
g__Adlercreutzia	51.38	47.7	0.72	0.469
g__Bacteroides	51.63	47.46	0.72	0.471
g__Porphyromonas	51.46	47.62	0.72	0.473
Unclassified c__TM7-3	51.57	47.51	0.7	0.482
g__Campylobacter	47.94	51	-0.69	0.489
g__Phyllobacterium	48.23	50.72	-0.69	0.493
g__Lachnospira	51.49	47.59	0.68	0.5
g__[Ruminococcus]	51.48	47.6	0.67	0.502
Unclassified o__Burkholderiales	50.76	48.29	0.66	0.508
g__Meiothermus	50.61	48.43	0.66	0.508
g__Phascolarctobacterium	51.4	47.68	0.64	0.52
g__Paraprevotella	51.39	47.69	0.64	0.522
g__Oribacterium	51.35	47.72	0.63	0.526
Unclassified o__Actinomycetales	50.06	48.96	0.63	0.528
g__Nocardioides	50.06	48.96	0.63	0.528
Unclassified o__Bacteroidales	50.06	48.96	0.63	0.528
g__Hylemonella	50.06	48.96	0.63	0.528
Unclassified o__Bifidobacteriales	47.78	51.15	-0.63	0.53
g__Christensenella	51.1	47.96	0.62	0.536
g__Peptostreptococcus	50.73	48.32	0.62	0.538
g__Synergistes	50.6	48.44	0.61	0.54
Unclassified o__Clostridiales	48.09	50.85	-0.61	0.54
g__Methanosphaera	50.04	48.98	0.61	0.544
Unclassified o__Pseudomonadales	50.04	48.98	0.61	0.544
Unclassified o__Xanthomonadales	50.04	48.98	0.61	0.544
g__Actinomyces	51.27	47.8	0.6	0.548
Unclassified o__Lactobacillales	48.25	50.7	-0.59	0.556
g__Clostridium	51.23	47.84	0.59	0.558
g__Slackia	48.42	50.54	-0.58	0.559
g__Capnocytophaga	50.02	49	0.58	0.56
g__Mitsuokella	50.02	49	0.58	0.56
g__Schwartzia	50.02	49	0.58	0.56
g__Elstera	50.02	49	0.58	0.56
Unclassified o__Coriobacteriales	48.21	50.74	-0.57	0.568
Unclassified f__Lactobacillaceae	48.55	50.41	-0.56	0.574
g__Mycoplana	49	49.98	-0.56	0.576
g__Agrobacterium	49	49.98	-0.56	0.576
g__Mogibacterium	47.93	51.01	-0.56	0.579
g__Cloacibacterium	49.02	49.96	-0.54	0.592
Unclassified f__Peptostreptococcaceae	49.02	49.96	-0.54	0.592
Unclassified f__[Acidaminobacteraceae]	49.02	49.96	-0.54	0.592
g__Rhizobium	49.02	49.96	-0.54	0.592
g__Peptoniphilus	48.08	50.86	-0.54	0.592
g__Burkholderia	48.02	50.92	-0.53	0.598
g__Bacillus	50.08	48.94	0.51	0.608
g__Pediococcus	49.04	49.94	-0.51	0.609
Unclassified o__Burkholderiales	49.04	49.94	-0.51	0.609
Unclassified o__Clostridiales	50.06	48.96	0.49	0.621
g__[Clostridium]	50.04	48.98	0.48	0.635
g__Achromobacter	50.13	48.9	0.47	0.639
Unclassified f__Christensenellaceae	50.85	48.2	0.46	0.644
Unclassified o__Clostridiales	48.67	50.3	-0.46	0.645
Unclassified o__Lactobacillales	48.52	50.44	-0.46	0.645
g__Neisseria	48.65	50.32	-0.46	0.646
Unclassified k__Bacteria	50.83	48.22	0.46	0.648
g__Rhodococcus	50.02	49	0.46	0.648
Unclassified o__Neisseriales	48.98	50	-0.46	0.648
g__Comamonas	48.49	50.47	-0.45	0.651
g__Oxalobacter	50.8	48.25	0.44	0.658
g__Psychrobacter	48.6	50.36	-0.44	0.662
g__Coprobacillus	50.48	48.56	0.43	0.666
Unclassified o__Rickettsiales	50.56	48.48	0.41	0.683
g__Coprococcus	48.29	50.66	-0.41	0.683
g__ph2	50.1	48.92	0.4	0.686
g__Mobiluncus	49.04	49.94	-0.4	0.689
g__Anaerostipes	50.67	48.38	0.39	0.693
Unclassified o__Clostridiales	48.4	50.56	-0.39	0.697
g__Granulicatella	49.06	49.92	-0.38	0.702
Unclassified o__Burkholderiales	50.39	48.65	0.38	0.705
g__Sneathia	50.06	48.96	0.38	0.707
g__Cardiobacterium	48.94	50.04	-0.38	0.707
g__Rothia	48.42	50.54	-0.37	0.708
g__Bifidobacterium	50.6	48.44	0.37	0.709
Unclassified o__Streptophyta	50.46	48.58	0.35	0.728
g__Serratia	50.33	48.7	0.34	0.731
Unclassified f__Leuconostocaceae	48.53	50.43	-0.34	0.734
Unclassified o__Burkholderiales	50.28	48.75	0.32	0.747
g__Catenibacterium	50.23	48.8	0.32	0.749
g__Selenomonas	50.13	48.9	0.3	0.761
g__Blautia	50.38	48.66	0.29	0.768
Unclassified o__Victivallales	49.1	49.88	-0.29	0.768
Unclassified o__Pasteurellales	48.65	50.32	-0.29	0.772
g__[Eubacterium]	48.67	50.3	-0.28	0.778
g__Bilophila	48.68	50.29	-0.28	0.782
g__SMB53	48.69	50.28	-0.27	0.784
g__Klebsiella	49	49.98	-0.27	0.79
g__Alistipes	50.27	48.76	0.27	0.791
g__Lactobacillus	50.25	48.78	0.25	0.8
Unclassified o__Clostridiales	50.17	48.86	0.23	0.814
g__Enhydrobacter	49.15	49.84	-0.23	0.815
Unclassified p__Bacteroidetes	49.05	49.93	-0.23	0.817
g__Pantoea	50.17	48.86	0.23	0.821
g__Pseudomonas	50.03	48.99	0.22	0.826
g__Finegoldia	49.1	49.88	-0.21	0.834
g__Enterococcus	50.07	48.95	0.19	0.848
g__WAL_1855D	49	49.98	-0.19	0.851
Unclassified o__Bacteroidales	49.21	49.78	-0.18	0.861
g__[Prevotella]	49.94	49.08	0.17	0.861
Unclassified o__Bacteroidales	49.76	49.25	0.16	0.871
g__1-68	49.19	49.8	-0.16	0.876
Unclassified o__Clostridiales	49.96	49.06	0.15	0.879
g__Clostridium	49.04	49.94	-0.15	0.879
g__Bradyrhizobium	49.76	49.25	0.14	0.889
g__Megasphaera	49.91	49.11	0.14	0.89
g__Propionibacterium	49.18	49.81	-0.14	0.892
g__Abiotrophia	49.19	49.8	-0.12	0.908
g__Atopobium	49.8	49.21	0.1	0.917
g__Streptococcus	49.81	49.2	0.1	0.918
g__Corynebacterium	49.23	49.76	-0.1	0.923
Unclassified o__Caulobacterales	49.68	49.33	0.09	0.926
g__Brevundimonas	49.61	49.39	0.09	0.932
g__Moryella	49.63	49.38	0.08	0.934
Unclassified o__Desulfovibrionales	49.66	49.35	0.08	0.935
g__Dehalobacterium	49.71	49.3	0.08	0.936
g__rc4-4	49.58	49.42	0.07	0.942
Unclassified o__Rhodospirillales	49.58	49.42	0.07	0.942
g__Scardovia	49.67	49.34	0.07	0.947
g__Haemophilus	49.7	49.31	0.06	0.949
Unclassified o__Erysipelotrichales	49.6	49.4	0.04	0.971
Unclassified f__Propionibacteriaceae	49.57	49.43	0.04	0.972
g__Leuconostoc	49.59	49.41	0.03	0.975
g__Kocuria	49.54	49.46	0.03	0.975
g__Microbispora	49.53	49.47	0.03	0.977
Unclassified f__Porphyromonadaceae	49.53	49.47	0.03	0.977
g__Alicyclobacillus	49.53	49.47	0.03	0.977
Unclassified o__Bacillales	49.53	49.47	0.03	0.977
g__Brevibacillus	49.53	49.47	0.03	0.977
g__cc_115	49.53	49.47	0.03	0.977
Unclassified o__Rhizobiales	49.53	49.47	0.03	0.977
Unclassified o__Sphingomonadales	49.53	49.47	0.03	0.977
g__Blastomonas	49.53	49.47	0.03	0.977
g__Hydrogenophaga	49.53	49.47	0.03	0.977
g__Halomonas	49.53	49.47	0.03	0.977
Unclassified o__Synergistales	49.53	49.47	0.03	0.977
Unclassified o__SHA-98	49.55	49.45	0.03	0.978
g__Leptotrichia	49.54	49.46	0.02	0.982
g__Cloacibacillus	49.54	49.46	0.02	0.982
g__Vagococcus	49.54	49.46	0.02	0.988
g__Anaerofilum	49.52	49.48	0.01	0.988
g__Aggregatibacter	49.52	49.48	0	0.997
Unclassified f__Ellin6075	49.51	49.49	0	1
Unclassified f__Bifidobacteriaceae	49.51	49.49	0	1
g__Alloscardovia	49.51	49.49	0	1
g__CF231	49.51	49.49	0	1
g__Peptococcus	49.51	49.49	0	1
g__Asticcacaulis	49.51	49.49	0	1
g__Novosphingobium	49.51	49.49	0	1
g__Janthinobacterium	49.51	49.49	0	1
#: Mean rank; *: Wilcoxon test, statistically significant at significant level of 0.05.
