# Supplementary material for: Association of suboptimal health status with intestinal microbiota in Chinese youths
Source: J Cell Mol Med. 2019 Dec 6;24(2):1837–47. doi: 10.1111/jcmm.14880 (PMC6991644; doi:10.1111/jcmm.14880)
Supplement: Supplementary file 10 [file JCMM-24-1837-s010.xlsx]

## Sheet: Sheet
Table S7 Associations between intestinal microbiota and biochemical measurement
Variables	ALT		AST
	r	P	r	P
k__Archaea;p__Euryarchaeota	0.276797	0.0066187	0.0910974	0.379954
k__Bacteria;Other	0.0690261	0.506261	0.183596	0.0749194
k__Bacteria;p__Acidobacteria	0.024825	0.811262	-0.196463	0.0563691
k__Bacteria;p__Actinobacteria	0.104201	0.314937	0.261032	0.0106186
k__Bacteria;p__BRC1	-0.00376151	0.971141	-0.0112846	0.91357
k__Bacteria;p__Bacteroidetes	-0.121853	0.239457	-0.0916164	0.377234
k__Bacteria;p__Chlorobi	-0.0338536	0.74466	-0.142938	0.167016
k__Bacteria;p__Chloroflexi	-0.00767043	0.941191	0.0454684	0.661726
k__Bacteria;p__Cyanobacteria	0.0253858	0.807081	-0.00530639	0.959297
k__Bacteria;p__Firmicutes	0.0900198	0.385639	0.141481	0.171431
k__Bacteria;p__Fusobacteria	0.149577	0.147967	0.143309	0.165908
k__Bacteria;p__GN02	-0.12413	0.230725	0.0865153	0.404479
k__Bacteria;p__Gemmatimonadetes	-0.0338536	0.74466	-0.142938	0.167016
k__Bacteria;p__Lentisphaerae	0.0954542	0.35749	0.0820024	0.429521
k__Bacteria;p__Planctomycetes	-0.121085	0.242453	-0.189707	0.0655747
k__Bacteria;p__Proteobacteria	0.146981	0.155211	0.0263111	0.800193
k__Bacteria;p__Spirochaetes	0.15046	0.145561	0.152342	0.140533
k__Bacteria;p__Synergistetes	0.20049	0.0514033	0.227293	0.0267511
k__Bacteria;p__TM7	-0.0266886	0.797387	0.0798635	0.441693
k__Bacteria;p__Tenericutes	-0.0235686	0.82065	0.0533421	0.607673
k__Bacteria;p__Verrucomicrobia	0.0332756	0.748873	0.126755	0.220936
k__Bacteria;p__[Thermi]	0.00551485	0.957699	-0.147121	0.154814
k__Archaea;p__Euryarchaeota;c__Halobacteria	0.186589	0.070217	-0.0821916	0.428454
k__Archaea;p__Euryarchaeota;c__Methanobacteria	0.232102	0.0236166	0.0909166	0.380904
k__Bacteria;Other;Other	0.0690261	0.506261	0.183596	0.0749194
k__Bacteria;p__Acidobacteria;c__[Chloracidobacteria]	0.024825	0.811262	-0.196463	0.0563691
k__Bacteria;p__Actinobacteria;c__Acidimicrobiia	-0.0338536	0.74466	-0.142938	0.167016
k__Bacteria;p__Actinobacteria;c__Actinobacteria	0.128482	0.214658	0.253725	0.0131012
k__Bacteria;p__Actinobacteria;c__Coriobacteriia	0.121685	0.24011	0.316356	0.00178856
k__Bacteria;p__Actinobacteria;c__Thermoleophilia	-0.0639457	0.538129	0.0263307	0.800047
k__Bacteria;p__BRC1;c__PRR-11	-0.00376151	0.971141	-0.0112846	0.91357
k__Bacteria;p__Bacteroidetes;Other	0.191269	0.0633449	0.187652	0.0686059
k__Bacteria;p__Bacteroidetes;c__Bacteroidia	-0.121531	0.24071	-0.0912384	0.379214
k__Bacteria;p__Bacteroidetes;c__Cytophagia	0.0233051	0.822622	-0.196603	0.0561892
k__Bacteria;p__Bacteroidetes;c__Flavobacteriia	0.0718407	0.489037	0.0558492	0.590878
k__Bacteria;p__Bacteroidetes;c__Sphingobacteriia	-0.0314588	0.762166	0.0420338	0.685882
k__Bacteria;p__Bacteroidetes;c__[Saprospirae]	-0.0338536	0.74466	-0.142938	0.167016
k__Bacteria;p__Chlorobi;c__	-0.0338536	0.74466	-0.142938	0.167016
k__Bacteria;p__Chloroflexi;c__Anaerolineae	0.0762202	0.462865	-0.00478491	0.963294
k__Bacteria;p__Chloroflexi;c__Gitt-GS-136	-0.0338536	0.74466	-0.142938	0.167016
k__Bacteria;p__Chloroflexi;c__Thermomicrobia	-0.111628	0.281487	-0.0418257	0.687356
k__Bacteria;p__Cyanobacteria;c__4C0d-2	-0.0320156	0.758084	-0.111127	0.283666
k__Bacteria;p__Cyanobacteria;c__Chloroplast	0.00897036	0.931247	0.073812	0.477161
k__Bacteria;p__Firmicutes;Other	0.107399	0.300231	0.109759	0.289672
k__Bacteria;p__Firmicutes;c__Bacilli	0.150089	0.146569	0.13698	0.185606
k__Bacteria;p__Firmicutes;c__Clostridia	0.0985732	0.341924	0.127524	0.218125
k__Bacteria;p__Firmicutes;c__Erysipelotrichi	0.0388889	0.708281	0.0659282	0.525576
k__Bacteria;p__Fusobacteria;c__Fusobacteriia	0.149577	0.147967	0.143309	0.165908
k__Bacteria;p__GN02;c__BD1-5	-0.12413	0.230725	0.0865153	0.404479
k__Bacteria;p__Gemmatimonadetes;c__Gemm-5	-0.0338536	0.74466	-0.142938	0.167016
k__Bacteria;p__Gemmatimonadetes;c__Gemmatimonadetes	-0.0338536	0.74466	-0.142938	0.167016
k__Bacteria;p__Lentisphaerae;c__[Lentisphaeria]	0.0954542	0.35749	0.0820024	0.429521
k__Bacteria;p__Planctomycetes;c__Phycisphaerae	-0.0338536	0.74466	-0.142938	0.167016
k__Bacteria;p__Planctomycetes;c__Planctomycetia	-0.121085	0.242453	-0.189707	0.0655747
k__Bacteria;p__Proteobacteria;Other	0.146699	0.156015	0.080873	0.435924
k__Bacteria;p__Proteobacteria;c__Alphaproteobacteria	0.0521795	0.615532	0.104596	0.313096
k__Bacteria;p__Proteobacteria;c__Betaproteobacteria	-0.0407298	0.695138	0.0117242	0.910218
k__Bacteria;p__Proteobacteria;c__Deltaproteobacteria	-0.0432636	0.677195	0.0529022	0.610642
k__Bacteria;p__Proteobacteria;c__Epsilonproteobacteria	0.19281	0.061206	0.165616	0.108725
k__Bacteria;p__Proteobacteria;c__Gammaproteobacteria	0.150887	0.144409	0.0650393	0.531186
k__Bacteria;p__Spirochaetes;c__Spirochaetes	0.15046	0.145561	0.152342	0.140533
k__Bacteria;p__Synergistetes;c__Synergistia	0.20049	0.0514033	0.227293	0.0267511
k__Bacteria;p__TM7;Other	-0.0338536	0.74466	-0.142938	0.167016
k__Bacteria;p__TM7;c__	0.0677072	0.51444	-0.133535	0.19702
k__Bacteria;p__TM7;c__TM7-3	-0.0262966	0.8003	0.0807735	0.43649
k__Bacteria;p__Tenericutes;c__Mollicutes	-0.0235686	0.82065	0.0533421	0.607673
k__Bacteria;p__Tenericutes;c__RF3	0.0657216	0.526878	0.00326499	0.974949
k__Bacteria;p__Verrucomicrobia;c__Opitutae	0.0488996	0.637936	0.165508	0.108959
k__Bacteria;p__Verrucomicrobia;c__Verrucomicrobiae	0.0341419	0.74256	0.125178	0.226779
k__Bacteria;p__[Thermi];c__Deinococci	0.00551485	0.957699	-0.147121	0.154814
k__Archaea;p__Euryarchaeota;c__Halobacteria;o__Halobacteriales	0.186589	0.070217	-0.0821916	0.428454
k__Archaea;p__Euryarchaeota;c__Methanobacteria;o__Methanobacteriales	0.232102	0.0236166	0.0909166	0.380904
k__Bacteria;Other;Other;Other	0.0690261	0.506261	0.183596	0.0749194
k__Bacteria;p__Acidobacteria;c__[Chloracidobacteria];o__RB41	0.024825	0.811262	-0.196463	0.0563691
k__Bacteria;p__Actinobacteria;c__Acidimicrobiia;o__Acidimicrobiales	-0.0338536	0.74466	-0.142938	0.167016
k__Bacteria;p__Actinobacteria;c__Actinobacteria;o__Actinomycetales	0.107782	0.2985	0.0746168	0.472357
k__Bacteria;p__Actinobacteria;c__Actinobacteria;o__Bifidobacteriales	0.115701	0.264192	0.276382	0.00670398
k__Bacteria;p__Actinobacteria;c__Coriobacteriia;o__Coriobacteriales	0.121685	0.24011	0.316356	0.00178856
k__Bacteria;p__Actinobacteria;c__Thermoleophilia;o__Solirubrobacterales	-0.0639457	0.538129	0.0263307	0.800047
k__Bacteria;p__BRC1;c__PRR-11;o__	-0.00376151	0.971141	-0.0112846	0.91357
k__Bacteria;p__Bacteroidetes;Other;Other	0.191269	0.0633449	0.187652	0.0686059
k__Bacteria;p__Bacteroidetes;c__Bacteroidia;o__Bacteroidales	-0.121531	0.24071	-0.0912384	0.379214
k__Bacteria;p__Bacteroidetes;c__Cytophagia;o__Cytophagales	0.0233051	0.822622	-0.196603	0.0561892
k__Bacteria;p__Bacteroidetes;c__Flavobacteriia;o__Flavobacteriales	0.0718407	0.489037	0.0558492	0.590878
k__Bacteria;p__Bacteroidetes;c__Sphingobacteriia;o__Sphingobacteriales	-0.0314588	0.762166	0.0420338	0.685882
k__Bacteria;p__Bacteroidetes;c__[Saprospirae];o__[Saprospirales]	-0.0338536	0.74466	-0.142938	0.167016
k__Bacteria;p__Chlorobi;c__;o__	-0.0338536	0.74466	-0.142938	0.167016
k__Bacteria;p__Chloroflexi;c__Anaerolineae;o__Anaerolineales	0.142937	0.167019	0.139177	0.178584
k__Bacteria;p__Chloroflexi;c__Anaerolineae;o__Ardenscatenales	-0.0338536	0.74466	-0.142938	0.167016
k__Bacteria;p__Chloroflexi;c__Gitt-GS-136;o__	-0.0338536	0.74466	-0.142938	0.167016
k__Bacteria;p__Chloroflexi;c__Thermomicrobia;o__JG30-KF-CM45	-0.111628	0.281487	-0.0418257	0.687356
k__Bacteria;p__Cyanobacteria;c__4C0d-2;o__YS2	-0.0320156	0.758084	-0.111127	0.283666
k__Bacteria;p__Cyanobacteria;c__Chloroplast;o__Streptophyta	0.00897036	0.931247	0.073812	0.477161
k__Bacteria;p__Firmicutes;Other;Other	0.107399	0.300231	0.109759	0.289672
k__Bacteria;p__Firmicutes;c__Bacilli;o__Bacillales	0.278143	0.00634893	0.280466	0.00590634
k__Bacteria;p__Firmicutes;c__Bacilli;o__Gemellales	0.117989	0.254798	0.134569	0.193542
k__Bacteria;p__Firmicutes;c__Bacilli;o__Lactobacillales	0.163073	0.114339	0.164082	0.112085
k__Bacteria;p__Firmicutes;c__Bacilli;o__Turicibacterales	0.0240046	0.817389	0.0488885	0.638012
k__Bacteria;p__Firmicutes;c__Clostridia;Other	0.106413	0.304718	0.0944116	0.362789
k__Bacteria;p__Firmicutes;c__Clostridia;o__Clostridiales	0.0985732	0.341924	0.127524	0.218125
k__Bacteria;p__Firmicutes;c__Clostridia;o__SHA-98	0.016754	0.871978	0.00930344	0.9287
k__Bacteria;p__Firmicutes;c__Erysipelotrichi;o__Erysipelotrichales	0.0388889	0.708281	0.0659282	0.525576
k__Bacteria;p__Fusobacteria;c__Fusobacteriia;o__Fusobacteriales	0.149577	0.147967	0.143309	0.165908
k__Bacteria;p__GN02;c__BD1-5;o__	-0.12413	0.230725	0.0865153	0.404479
k__Bacteria;p__Gemmatimonadetes;c__Gemm-5;o__	-0.0338536	0.74466	-0.142938	0.167016
k__Bacteria;p__Gemmatimonadetes;c__Gemmatimonadetes;Other	-0.0338536	0.74466	-0.142938	0.167016
k__Bacteria;p__Lentisphaerae;c__[Lentisphaeria];o__Victivallales	0.0954542	0.35749	0.0820024	0.429521
k__Bacteria;p__Planctomycetes;c__Phycisphaerae;o__WD2101	-0.0338536	0.74466	-0.142938	0.167016
k__Bacteria;p__Planctomycetes;c__Planctomycetia;o__Gemmatales	-0.135414	0.190731	-0.124131	0.230722
k__Bacteria;p__Planctomycetes;c__Planctomycetia;o__Planctomycetales	-0.0338536	0.74466	-0.142938	0.167016
k__Bacteria;p__Proteobacteria;Other;Other	0.146699	0.156015	0.080873	0.435924
k__Bacteria;p__Proteobacteria;c__Alphaproteobacteria;o__Caulobacterales	-0.00203603	0.984377	0.0653997	0.528908
k__Bacteria;p__Proteobacteria;c__Alphaproteobacteria;o__RF32	-0.063705	0.539663	0.0144934	0.889133
k__Bacteria;p__Proteobacteria;c__Alphaproteobacteria;o__Rhizobiales	0.177016	0.0861481	0.00317938	0.975606
k__Bacteria;p__Proteobacteria;c__Alphaproteobacteria;o__Rhodobacterales	0.0397133	0.702384	-0.106127	0.306023
k__Bacteria;p__Proteobacteria;c__Alphaproteobacteria;o__Rhodospirillales	0.00313907	0.975915	-0.0315507	0.761491
k__Bacteria;p__Proteobacteria;c__Alphaproteobacteria;o__Rickettsiales	0.0289508	0.780628	0.121711	0.240008
k__Bacteria;p__Proteobacteria;c__Alphaproteobacteria;o__Sphingomonadales	-0.00256237	0.980339	-0.0394476	0.704282
k__Bacteria;p__Proteobacteria;c__Betaproteobacteria;Other	0.144544	0.16225	-0.0201537	0.846291
k__Bacteria;p__Proteobacteria;c__Betaproteobacteria;o__Burkholderiales	-0.0408698	0.694142	0.013383	0.897579
k__Bacteria;p__Proteobacteria;c__Betaproteobacteria;o__Methylophilales	-0.163626	0.1131	-0.1467	0.156012
k__Bacteria;p__Proteobacteria;c__Betaproteobacteria;o__Neisseriales	0.219041	0.0329528	0.0967194	0.351123
k__Bacteria;p__Proteobacteria;c__Betaproteobacteria;o__Rhodocyclales	-0.0466071	0.653792	0.112043	0.279692
k__Bacteria;p__Proteobacteria;c__Deltaproteobacteria;o__Bdellovibrionales	-0.0338536	0.74466	-0.142938	0.167016
k__Bacteria;p__Proteobacteria;c__Deltaproteobacteria;o__Desulfovibrionales	-0.0425076	0.68253	0.0538261	0.604415
k__Bacteria;p__Proteobacteria;c__Deltaproteobacteria;o__Myxococcales	-0.0338536	0.74466	-0.142938	0.167016
k__Bacteria;p__Proteobacteria;c__Epsilonproteobacteria;o__Campylobacterales	0.19281	0.061206	0.165616	0.108725
k__Bacteria;p__Proteobacteria;c__Gammaproteobacteria;o__Aeromonadales	-0.0213321	0.837423	-0.0919426	0.375531
k__Bacteria;p__Proteobacteria;c__Gammaproteobacteria;o__Alteromonadales	0.0677072	0.51444	-0.133535	0.19702
k__Bacteria;p__Proteobacteria;c__Gammaproteobacteria;o__Cardiobacteriales	0.129515	0.210962	0.139552	0.177404
k__Bacteria;p__Proteobacteria;c__Gammaproteobacteria;o__Enterobacteriales	0.0987761	0.340926	0.0531121	0.609224
k__Bacteria;p__Proteobacteria;c__Gammaproteobacteria;o__Oceanospirillales	0.0921376	0.374515	0.0831046	0.423325
k__Bacteria;p__Proteobacteria;c__Gammaproteobacteria;o__Pasteurellales	0.0900211	0.385633	-0.00557167	0.957264
k__Bacteria;p__Proteobacteria;c__Gammaproteobacteria;o__Pseudomonadales	0.0402543	0.698524	0.0563733	0.587393
k__Bacteria;p__Proteobacteria;c__Gammaproteobacteria;o__Xanthomonadales	-0.04035	0.697842	-0.0957786	0.355851
k__Bacteria;p__Spirochaetes;c__Spirochaetes;o__Spirochaetales	0.15046	0.145561	0.152342	0.140533
k__Bacteria;p__Synergistetes;c__Synergistia;o__Synergistales	0.20049	0.0514033	0.227293	0.0267511
k__Bacteria;p__TM7;Other;Other	-0.0338536	0.74466	-0.142938	0.167016
k__Bacteria;p__TM7;c__;o__	0.0677072	0.51444	-0.133535	0.19702
k__Bacteria;p__TM7;c__TM7-3;Other	-0.101465	0.32788	0.0335839	0.746625
k__Bacteria;p__TM7;c__TM7-3;o__	0.0128841	0.901378	0.0863878	0.405175
k__Bacteria;p__TM7;c__TM7-3;o__CW040	-0.114205	0.27046	0.0319338	0.758684
k__Bacteria;p__TM7;c__TM7-3;o__I025	0.00369535	0.971648	-0.0100625	0.9229
k__Bacteria;p__Tenericutes;c__Mollicutes;o__Anaeroplasmatales	0.0178707	0.863524	0.0382064	0.713176
k__Bacteria;p__Tenericutes;c__Mollicutes;o__RF39	-0.019899	0.84821	0.0519059	0.617388
k__Bacteria;p__Tenericutes;c__RF3;o__ML615J-28	0.0657216	0.526878	0.00326499	0.974949
k__Bacteria;p__Verrucomicrobia;c__Opitutae;o__[Cerasicoccales]	0.0488996	0.637936	0.165508	0.108959
k__Bacteria;p__Verrucomicrobia;c__Verrucomicrobiae;o__Verrucomicrobiales	0.0341419	0.74256	0.125178	0.226779
k__Bacteria;p__[Thermi];c__Deinococci;o__Deinococcales	-0.0632903	0.542311	-0.0802304	0.439591
k__Bacteria;p__[Thermi];c__Deinococci;o__Thermales	0.0728775	0.482771	-0.137315	0.184523
k__Archaea;p__Euryarchaeota;c__Halobacteria;o__Halobacteriales;f__Halobacteriaceae	0.186589	0.070217	-0.0821916	0.428454
k__Archaea;p__Euryarchaeota;c__Methanobacteria;o__Methanobacteriales;f__Methanobacteriaceae	0.232102	0.0236166	0.0909166	0.380904
k__Bacteria;Other;Other;Other;Other	0.0690261	0.506261	0.183596	0.0749194
k__Bacteria;p__Acidobacteria;c__[Chloracidobacteria];o__RB41;f__Ellin6075	0.024825	0.811262	-0.196463	0.0563691
k__Bacteria;p__Actinobacteria;c__Acidimicrobiia;o__Acidimicrobiales;f__C111	-0.0338536	0.74466	-0.142938	0.167016
k__Bacteria;p__Actinobacteria;c__Actinobacteria;o__Actinomycetales;Other	-0.0132359	0.898699	-0.0451994	0.663607
k__Bacteria;p__Actinobacteria;c__Actinobacteria;o__Actinomycetales;f__Actinomycetaceae	0.0681262	0.511834	0.0236122	0.820324
k__Bacteria;p__Actinobacteria;c__Actinobacteria;o__Actinomycetales;f__Cellulomonadaceae	-0.12413	0.230725	0.0865153	0.404479
k__Bacteria;p__Actinobacteria;c__Actinobacteria;o__Actinomycetales;f__Corynebacteriaceae	0.107677	0.298976	0.0814049	0.432902
k__Bacteria;p__Actinobacteria;c__Actinobacteria;o__Actinomycetales;f__Dermabacteraceae	-0.163626	0.1131	0.0601846	0.562342
k__Bacteria;p__Actinobacteria;c__Actinobacteria;o__Actinomycetales;f__Dermacoccaceae	0.0677072	0.51444	-0.133535	0.19702
k__Bacteria;p__Actinobacteria;c__Actinobacteria;o__Actinomycetales;f__Intrasporangiaceae	-0.0338536	0.74466	-0.142938	0.167016
k__Bacteria;p__Actinobacteria;c__Actinobacteria;o__Actinomycetales;f__Microbacteriaceae	0.131899	0.202611	-0.0331194	0.750013
k__Bacteria;p__Actinobacteria;c__Actinobacteria;o__Actinomycetales;f__Micrococcaceae	0.165719	0.1085	0.213524	0.0377417
k__Bacteria;p__Actinobacteria;c__Actinobacteria;o__Actinomycetales;f__Mycobacteriaceae	-0.000470291	0.996391	-0.156074	0.130952
k__Bacteria;p__Actinobacteria;c__Actinobacteria;o__Actinomycetales;f__Nocardiaceae	-0.0555667	0.59276	-0.0556213	0.592396
k__Bacteria;p__Actinobacteria;c__Actinobacteria;o__Actinomycetales;f__Nocardioidaceae	0.093131	0.369364	-0.0626692	0.546288
k__Bacteria;p__Actinobacteria;c__Actinobacteria;o__Actinomycetales;f__Propionibacteriaceae	0.0509303	0.624025	0.055651	0.592198
k__Bacteria;p__Actinobacteria;c__Actinobacteria;o__Bifidobacteriales;f__Bifidobacteriaceae	0.115701	0.264192	0.276382	0.00670398
k__Bacteria;p__Actinobacteria;c__Coriobacteriia;o__Coriobacteriales;f__Coriobacteriaceae	0.121685	0.24011	0.316356	0.00178856
k__Bacteria;p__Actinobacteria;c__Thermoleophilia;o__Solirubrobacterales;f__	-0.0639457	0.538129	0.0263307	0.800047
k__Bacteria;p__BRC1;c__PRR-11;o__;f__	-0.00376151	0.971141	-0.0112846	0.91357
k__Bacteria;p__Bacteroidetes;Other;Other;Other	0.191269	0.0633449	0.187652	0.0686059
k__Bacteria;p__Bacteroidetes;c__Bacteroidia;o__Bacteroidales;Other	-0.064966	0.53165	-0.0324306	0.755046
k__Bacteria;p__Bacteroidetes;c__Bacteroidia;o__Bacteroidales;f__	0.153085	0.138585	-0.0130883	0.899822
k__Bacteria;p__Bacteroidetes;c__Bacteroidia;o__Bacteroidales;f__Bacteroidaceae	-0.240935	0.018672	-0.0478695	0.645041
k__Bacteria;p__Bacteroidetes;c__Bacteroidia;o__Bacteroidales;f__Porphyromonadaceae	-0.0355712	0.732183	-0.0191016	0.854224
k__Bacteria;p__Bacteroidetes;c__Bacteroidia;o__Bacteroidales;f__Prevotellaceae	0.0439495	0.672368	-0.0220484	0.832043
k__Bacteria;p__Bacteroidetes;c__Bacteroidia;o__Bacteroidales;f__Rikenellaceae	-0.111452	0.282252	-0.0232663	0.822913
k__Bacteria;p__Bacteroidetes;c__Bacteroidia;o__Bacteroidales;f__S24-7	0.0119529	0.908473	-0.0362099	0.727561
k__Bacteria;p__Bacteroidetes;c__Bacteroidia;o__Bacteroidales;f__[Barnesiellaceae]	-0.109465	0.290976	-0.0188813	0.855887
k__Bacteria;p__Bacteroidetes;c__Bacteroidia;o__Bacteroidales;f__[Odoribacteraceae]	-0.0737369	0.47761	-0.0220243	0.832224
k__Bacteria;p__Bacteroidetes;c__Bacteroidia;o__Bacteroidales;f__[Paraprevotellaceae]	-0.0978738	0.345377	-0.124341	0.229927
k__Bacteria;p__Bacteroidetes;c__Cytophagia;o__Cytophagales;f__Cytophagaceae	0.0233051	0.822622	-0.196603	0.0561892
k__Bacteria;p__Bacteroidetes;c__Flavobacteriia;o__Flavobacteriales;Other	0.0789917	0.446709	0.152342	0.140533
k__Bacteria;p__Bacteroidetes;c__Flavobacteriia;o__Flavobacteriales;f__Flavobacteriaceae	0.123225	0.234167	0.0526468	0.612368
k__Bacteria;p__Bacteroidetes;c__Flavobacteriia;o__Flavobacteriales;f__[Weeksellaceae]	-0.0392724	0.705536	-0.0331457	0.749821
k__Bacteria;p__Bacteroidetes;c__Sphingobacteriia;o__Sphingobacteriales;f__	0.00633631	0.951406	0.00647717	0.950327
k__Bacteria;p__Bacteroidetes;c__Sphingobacteriia;o__Sphingobacteriales;f__Sphingobacteriaceae	-0.0671394	0.517981	-0.0249522	0.810314
k__Bacteria;p__Bacteroidetes;c__[Saprospirae];o__[Saprospirales];f__Chitinophagaceae	-0.0338536	0.74466	-0.142938	0.167016
k__Bacteria;p__Bacteroidetes;c__[Saprospirae];o__[Saprospirales];f__Saprospiraceae	-0.0338536	0.74466	-0.142938	0.167016
k__Bacteria;p__Chlorobi;c__;o__;f__	-0.0338536	0.74466	-0.142938	0.167016
k__Bacteria;p__Chloroflexi;c__Anaerolineae;o__Anaerolineales;f__Anaerolinaceae	0.142937	0.167019	0.139177	0.178584
k__Bacteria;p__Chloroflexi;c__Anaerolineae;o__Ardenscatenales;f__Ardenscatenaceae	-0.0338536	0.74466	-0.142938	0.167016
k__Bacteria;p__Chloroflexi;c__Gitt-GS-136;o__;f__	-0.0338536	0.74466	-0.142938	0.167016
k__Bacteria;p__Chloroflexi;c__Thermomicrobia;o__JG30-KF-CM45;f__	-0.111628	0.281487	-0.0418257	0.687356
k__Bacteria;p__Cyanobacteria;c__4C0d-2;o__YS2;f__	-0.0320156	0.758084	-0.111127	0.283666
k__Bacteria;p__Cyanobacteria;c__Chloroplast;o__Streptophyta;f__	0.00897036	0.931247	0.073812	0.477161
k__Bacteria;p__Firmicutes;Other;Other;Other	0.107399	0.300231	0.109759	0.289672
k__Bacteria;p__Firmicutes;c__Bacilli;o__Bacillales;Other	-0.0589378	0.570481	-0.0233138	0.822557
k__Bacteria;p__Firmicutes;c__Bacilli;o__Bacillales;f__Alicyclobacillaceae	0.104366	0.314163	0.0155087	0.881421
k__Bacteria;p__Firmicutes;c__Bacilli;o__Bacillales;f__Bacillaceae	0.0439282	0.672517	0.155202	0.133146
k__Bacteria;p__Firmicutes;c__Bacilli;o__Bacillales;f__Paenibacillaceae	0.131772	0.20305	0.0403856	0.697589
k__Bacteria;p__Firmicutes;c__Bacilli;o__Bacillales;f__Planococcaceae	0.0451381	0.664035	-0.0282115	0.786094
k__Bacteria;p__Firmicutes;c__Bacilli;o__Bacillales;f__Staphylococcaceae	0.322617	0.00142977	0.191198	0.0634452
k__Bacteria;p__Firmicutes;c__Bacilli;o__Bacillales;f__[Exiguobacteraceae]	0.0677072	0.51444	-0.133535	0.19702
k__Bacteria;p__Firmicutes;c__Bacilli;o__Gemellales;f__Gemellaceae	0.117989	0.254798	0.134569	0.193542
k__Bacteria;p__Firmicutes;c__Bacilli;o__Lactobacillales;Other	-0.14476	0.161618	-0.0148332	0.886551
k__Bacteria;p__Firmicutes;c__Bacilli;o__Lactobacillales;f__Aerococcaceae	0.164373	0.111441	0.18792	0.0682047
k__Bacteria;p__Firmicutes;c__Bacilli;o__Lactobacillales;f__Carnobacteriaceae	-0.0415936	0.689001	-0.103338	0.318982
k__Bacteria;p__Firmicutes;c__Bacilli;o__Lactobacillales;f__Enterococcaceae	0.0355823	0.732102	0.0868492	0.402661
k__Bacteria;p__Firmicutes;c__Bacilli;o__Lactobacillales;f__Lactobacillaceae	-0.13252	0.200476	-0.0529364	0.610411
k__Bacteria;p__Firmicutes;c__Bacilli;o__Lactobacillales;f__Leuconostocaceae	-0.0488469	0.638299	-0.10326	0.319351
k__Bacteria;p__Firmicutes;c__Bacilli;o__Lactobacillales;f__Streptococcaceae	0.171773	0.0960182	0.189119	0.0664307
k__Bacteria;p__Firmicutes;c__Bacilli;o__Turicibacterales;f__Turicibacteraceae	0.0240046	0.817389	0.0488885	0.638012
k__Bacteria;p__Firmicutes;c__Clostridia;Other;Other	0.106413	0.304718	0.0944116	0.362789
k__Bacteria;p__Firmicutes;c__Clostridia;o__Clostridiales;Other	-0.0580814	0.576103	0.0582288	0.575134
k__Bacteria;p__Firmicutes;c__Clostridia;o__Clostridiales;f__	0.0521606	0.61566	0.11438	0.269719
k__Bacteria;p__Firmicutes;c__Clostridia;o__Clostridiales;f__Christensenellaceae	0.112321	0.278495	0.113062	0.275316
k__Bacteria;p__Firmicutes;c__Clostridia;o__Clostridiales;f__Clostridiaceae	0.198539	0.0537619	0.201585	0.0501174
k__Bacteria;p__Firmicutes;c__Clostridia;o__Clostridiales;f__Dehalobacteriaceae	0.0585411	0.573082	0.0381092	0.713873
k__Bacteria;p__Firmicutes;c__Clostridia;o__Clostridiales;f__EtOH8	0.0190693	0.854468	0.100456	0.332735
k__Bacteria;p__Firmicutes;c__Clostridia;o__Clostridiales;f__Eubacteriaceae	0.0352936	0.734195	0.131955	0.202418
k__Bacteria;p__Firmicutes;c__Clostridia;o__Clostridiales;f__Lachnospiraceae	0.0765109	0.461156	0.0919803	0.375334
k__Bacteria;p__Firmicutes;c__Clostridia;o__Clostridiales;f__Peptococcaceae	-0.0449109	0.665625	0.0321608	0.757021
k__Bacteria;p__Firmicutes;c__Clostridia;o__Clostridiales;f__Peptostreptococcaceae	-0.0195743	0.850658	-0.0992926	0.338395
k__Bacteria;p__Firmicutes;c__Clostridia;o__Clostridiales;f__Ruminococcaceae	0.00580254	0.955495	0.152918	0.139022
k__Bacteria;p__Firmicutes;c__Clostridia;o__Clostridiales;f__Veillonellaceae	-0.130442	0.207688	-0.0462876	0.656014
k__Bacteria;p__Firmicutes;c__Clostridia;o__Clostridiales;f__[Acidaminobacteraceae]	-0.0737008	0.477826	0.0173048	0.867806
k__Bacteria;p__Firmicutes;c__Clostridia;o__Clostridiales;f__[Mogibacteriaceae]	0.0228322	0.826165	0.114827	0.267842
k__Bacteria;p__Firmicutes;c__Clostridia;o__Clostridiales;f__[Tissierellaceae]	-0.00214747	0.983522	0.0626125	0.546652
k__Bacteria;p__Firmicutes;c__Clostridia;o__SHA-98;f__	0.016754	0.871978	0.00930344	0.9287
k__Bacteria;p__Firmicutes;c__Erysipelotrichi;o__Erysipelotrichales;f__Erysipelotrichaceae	0.0388889	0.708281	0.0659282	0.525576
k__Bacteria;p__Fusobacteria;c__Fusobacteriia;o__Fusobacteriales;f__Fusobacteriaceae	0.12857	0.21434	0.10707	0.301722
k__Bacteria;p__Fusobacteria;c__Fusobacteriia;o__Fusobacteriales;f__Leptotrichiaceae	0.0222481	0.830544	0.164296	0.111611
k__Bacteria;p__GN02;c__BD1-5;o__;f__	-0.12413	0.230725	0.0865153	0.404479
k__Bacteria;p__Gemmatimonadetes;c__Gemm-5;o__;f__	-0.0338536	0.74466	-0.142938	0.167016
k__Bacteria;p__Gemmatimonadetes;c__Gemmatimonadetes;Other;Other	-0.0338536	0.74466	-0.142938	0.167016
k__Bacteria;p__Lentisphaerae;c__[Lentisphaeria];o__Victivallales;f__Victivallaceae	0.0954542	0.35749	0.0820024	0.429521
k__Bacteria;p__Planctomycetes;c__Phycisphaerae;o__WD2101;f__	-0.0338536	0.74466	-0.142938	0.167016
k__Bacteria;p__Planctomycetes;c__Planctomycetia;o__Gemmatales;f__Gemmataceae	-0.135414	0.190731	-0.124131	0.230722
k__Bacteria;p__Planctomycetes;c__Planctomycetia;o__Planctomycetales;f__Planctomycetaceae	-0.0338536	0.74466	-0.142938	0.167016
k__Bacteria;p__Proteobacteria;Other;Other;Other	0.146699	0.156015	0.080873	0.435924
k__Bacteria;p__Proteobacteria;c__Alphaproteobacteria;o__Caulobacterales;f__Caulobacteraceae	-0.00203603	0.984377	0.0653997	0.528908
k__Bacteria;p__Proteobacteria;c__Alphaproteobacteria;o__RF32;f__	-0.063705	0.539663	0.0144934	0.889133
k__Bacteria;p__Proteobacteria;c__Alphaproteobacteria;o__Rhizobiales;Other	-0.0309609	0.76582	0.0608246	0.558185
k__Bacteria;p__Proteobacteria;c__Alphaproteobacteria;o__Rhizobiales;f__Bradyrhizobiaceae	0.0225586	0.828216	-0.0243454	0.814843
k__Bacteria;p__Proteobacteria;c__Alphaproteobacteria;o__Rhizobiales;f__Brucellaceae	0.231448	0.0240238	0.0280483	0.787302
k__Bacteria;p__Proteobacteria;c__Alphaproteobacteria;o__Rhizobiales;f__Hyphomicrobiaceae	-0.0338536	0.74466	-0.142938	0.167016
k__Bacteria;p__Proteobacteria;c__Alphaproteobacteria;o__Rhizobiales;f__Methylobacteriaceae	0.179445	0.0818561	-0.0472795	0.649125
k__Bacteria;p__Proteobacteria;c__Alphaproteobacteria;o__Rhizobiales;f__Phyllobacteriaceae	0.100317	0.33341	0.0164945	0.873944
k__Bacteria;p__Proteobacteria;c__Alphaproteobacteria;o__Rhizobiales;f__Rhizobiaceae	-0.086434	0.404922	-0.056381	0.587342
k__Bacteria;p__Proteobacteria;c__Alphaproteobacteria;o__Rhodobacterales;f__Rhodobacteraceae	0.0397133	0.702384	-0.106127	0.306023
k__Bacteria;p__Proteobacteria;c__Alphaproteobacteria;o__Rhodospirillales;f__Acetobacteraceae	0.0218854	0.833266	-0.226198	0.0275123
k__Bacteria;p__Proteobacteria;c__Alphaproteobacteria;o__Rhodospirillales;f__Rhodospirillaceae	-0.0137186	0.895025	0.177458	0.0853534
k__Bacteria;p__Proteobacteria;c__Alphaproteobacteria;o__Rickettsiales;f__mitochondria	0.0289508	0.780628	0.121711	0.240008
k__Bacteria;p__Proteobacteria;c__Alphaproteobacteria;o__Sphingomonadales;Other	-0.181087	0.0790541	-0.0279095	0.788331
k__Bacteria;p__Proteobacteria;c__Alphaproteobacteria;o__Sphingomonadales;f__Erythrobacteraceae	-0.0573031	0.581235	-0.176695	0.0867281
k__Bacteria;p__Proteobacteria;c__Alphaproteobacteria;o__Sphingomonadales;f__Sphingomonadaceae	0.123445	0.23333	-0.0350116	0.73624
k__Bacteria;p__Proteobacteria;c__Betaproteobacteria;Other;Other	0.144544	0.16225	-0.0201537	0.846291
k__Bacteria;p__Proteobacteria;c__Betaproteobacteria;o__Burkholderiales;Other	-0.187575	0.068721	-0.0657071	0.526969
k__Bacteria;p__Proteobacteria;c__Betaproteobacteria;o__Burkholderiales;f__Alcaligenaceae	-0.0363691	0.72641	0.000776944	0.994038
k__Bacteria;p__Proteobacteria;c__Betaproteobacteria;o__Burkholderiales;f__Burkholderiaceae	0.0151522	0.884127	0.051806	0.618066
k__Bacteria;p__Proteobacteria;c__Betaproteobacteria;o__Burkholderiales;f__Comamonadaceae	0.10299	0.320622	0.0966485	0.351478
k__Bacteria;p__Proteobacteria;c__Betaproteobacteria;o__Burkholderiales;f__Oxalobacteraceae	-0.0405597	0.696349	0.095114	0.359213
k__Bacteria;p__Proteobacteria;c__Betaproteobacteria;o__Methylophilales;f__Methylophilaceae	-0.163626	0.1131	-0.1467	0.156012
k__Bacteria;p__Proteobacteria;c__Betaproteobacteria;o__Neisseriales;f__Neisseriaceae	0.219041	0.0329528	0.0967194	0.351123
k__Bacteria;p__Proteobacteria;c__Betaproteobacteria;o__Rhodocyclales;f__Rhodocyclaceae	-0.0466071	0.653792	0.112043	0.279692
k__Bacteria;p__Proteobacteria;c__Deltaproteobacteria;o__Bdellovibrionales;f__Bdellovibrionaceae	-0.0338536	0.74466	-0.142938	0.167016
k__Bacteria;p__Proteobacteria;c__Deltaproteobacteria;o__Desulfovibrionales;f__Desulfovibrionaceae	-0.0425076	0.68253	0.0538261	0.604415
k__Bacteria;p__Proteobacteria;c__Deltaproteobacteria;o__Myxococcales;Other	-0.0338536	0.74466	-0.142938	0.167016
k__Bacteria;p__Proteobacteria;c__Deltaproteobacteria;o__Myxococcales;f__Haliangiaceae	-0.0338536	0.74466	-0.142938	0.167016
k__Bacteria;p__Proteobacteria;c__Deltaproteobacteria;o__Myxococcales;f__Myxococcaceae	-0.0338536	0.74466	-0.142938	0.167016
k__Bacteria;p__Proteobacteria;c__Epsilonproteobacteria;o__Campylobacterales;f__Campylobacteraceae	0.19281	0.061206	0.165616	0.108725
k__Bacteria;p__Proteobacteria;c__Gammaproteobacteria;o__Aeromonadales;f__Aeromonadaceae	0.0789917	0.446709	0.152342	0.140533
k__Bacteria;p__Proteobacteria;c__Gammaproteobacteria;o__Aeromonadales;f__Succinivibrionaceae	-0.056493	0.586599	-0.163769	0.11278
k__Bacteria;p__Proteobacteria;c__Gammaproteobacteria;o__Alteromonadales;f__Alteromonadaceae	0.0677072	0.51444	-0.133535	0.19702
k__Bacteria;p__Proteobacteria;c__Gammaproteobacteria;o__Alteromonadales;f__[Chromatiaceae]	0.0677072	0.51444	-0.133535	0.19702
k__Bacteria;p__Proteobacteria;c__Gammaproteobacteria;o__Cardiobacteriales;f__Cardiobacteriaceae	0.129515	0.210962	0.139552	0.177404
k__Bacteria;p__Proteobacteria;c__Gammaproteobacteria;o__Enterobacteriales;f__Enterobacteriaceae	0.0987761	0.340926	0.0531121	0.609224
k__Bacteria;p__Proteobacteria;c__Gammaproteobacteria;o__Oceanospirillales;f__Halomonadaceae	0.0921376	0.374515	0.0831046	0.423325
k__Bacteria;p__Proteobacteria;c__Gammaproteobacteria;o__Pasteurellales;f__Pasteurellaceae	0.0900211	0.385633	-0.00557167	0.957264
k__Bacteria;p__Proteobacteria;c__Gammaproteobacteria;o__Pseudomonadales;f__Moraxellaceae	0.104422	0.313905	0.0812545	0.433755
k__Bacteria;p__Proteobacteria;c__Gammaproteobacteria;o__Pseudomonadales;f__Pseudomonadaceae	0.0401441	0.69931	-0.00596671	0.954237
k__Bacteria;p__Proteobacteria;c__Gammaproteobacteria;o__Xanthomonadales;f__Xanthomonadaceae	-0.04035	0.697842	-0.0957786	0.355851
k__Bacteria;p__Spirochaetes;c__Spirochaetes;o__Spirochaetales;f__Spirochaetaceae	0.15046	0.145561	0.152342	0.140533
k__Bacteria;p__Synergistetes;c__Synergistia;o__Synergistales;f__Dethiosulfovibrionaceae	0.181749	0.0779455	0.146246	0.15731
k__Bacteria;p__Synergistetes;c__Synergistia;o__Synergistales;f__Synergistaceae	0.0798542	0.441746	0.137176	0.184972
k__Bacteria;p__TM7;Other;Other;Other	-0.0338536	0.74466	-0.142938	0.167016
k__Bacteria;p__TM7;c__;o__;f__	0.0677072	0.51444	-0.133535	0.19702
k__Bacteria;p__TM7;c__TM7-3;Other;Other	-0.101465	0.32788	0.0335839	0.746625
k__Bacteria;p__TM7;c__TM7-3;o__;f__	0.0128841	0.901378	0.0863878	0.405175
k__Bacteria;p__TM7;c__TM7-3;o__CW040;f__	-0.0949381	0.360107	0.059419	0.567333
k__Bacteria;p__TM7;c__TM7-3;o__CW040;f__F16	-0.0113533	0.913047	-0.108777	0.294037
k__Bacteria;p__TM7;c__TM7-3;o__I025;f__	-0.169268	0.10104	-0.165508	0.108959
k__Bacteria;p__TM7;c__TM7-3;o__I025;f__Rs-045	0.0464075	0.65518	0.0324452	0.75494
k__Bacteria;p__Tenericutes;c__Mollicutes;o__Anaeroplasmatales;f__Anaeroplasmataceae	0.0178707	0.863524	0.0382064	0.713176
k__Bacteria;p__Tenericutes;c__Mollicutes;o__RF39;f__	-0.019899	0.84821	0.0519059	0.617388
k__Bacteria;p__Tenericutes;c__RF3;o__ML615J-28;f__	0.0657216	0.526878	0.00326499	0.974949
k__Bacteria;p__Verrucomicrobia;c__Opitutae;o__[Cerasicoccales];f__[Cerasicoccaceae]	0.0488996	0.637936	0.165508	0.108959
k__Bacteria;p__Verrucomicrobia;c__Verrucomicrobiae;o__Verrucomicrobiales;f__Verrucomicrobiaceae	0.0341419	0.74256	0.125178	0.226779
k__Bacteria;p__[Thermi];c__Deinococci;o__Deinococcales;f__Deinococcaceae	-0.0632903	0.542311	-0.0802304	0.439591
k__Bacteria;p__[Thermi];c__Deinococci;o__Thermales;f__Thermaceae	0.0728775	0.482771	-0.137315	0.184523
k__Archaea;p__Euryarchaeota;c__Halobacteria;o__Halobacteriales;f__Halobacteriaceae;g__Natronomonas	0.186589	0.070217	-0.0821916	0.428454
k__Archaea;p__Euryarchaeota;c__Methanobacteria;o__Methanobacteriales;f__Methanobacteriaceae;g__Methanobrevibacter	0.232102	0.0236166	0.0909166	0.380904
k__Archaea;p__Euryarchaeota;c__Methanobacteria;o__Methanobacteriales;f__Methanobacteriaceae;g__Methanosphaera	0.0211977	0.838434	0.015237	0.883484
k__Bacteria;Other;Other;Other;Other;Other	0.0690261	0.506261	0.183596	0.0749194
k__Bacteria;p__Acidobacteria;c__[Chloracidobacteria];o__RB41;f__Ellin6075;g__	0.024825	0.811262	-0.196463	0.0563691
k__Bacteria;p__Actinobacteria;c__Acidimicrobiia;o__Acidimicrobiales;f__C111;g__	-0.0338536	0.74466	-0.142938	0.167016
k__Bacteria;p__Actinobacteria;c__Actinobacteria;o__Actinomycetales;Other;Other	-0.0132359	0.898699	-0.0451994	0.663607
k__Bacteria;p__Actinobacteria;c__Actinobacteria;o__Actinomycetales;f__Actinomycetaceae;Other	-0.12413	0.230725	0.0865153	0.404479
k__Bacteria;p__Actinobacteria;c__Actinobacteria;o__Actinomycetales;f__Actinomycetaceae;g__	0.0727444	0.483573	-0.0643483	0.535568
k__Bacteria;p__Actinobacteria;c__Actinobacteria;o__Actinomycetales;f__Actinomycetaceae;g__Actinomyces	0.0673839	0.516454	0.0251597	0.808766
k__Bacteria;p__Actinobacteria;c__Actinobacteria;o__Actinomycetales;f__Actinomycetaceae;g__Mobiluncus	-0.0805825	0.437579	-0.091644	0.37709
k__Bacteria;p__Actinobacteria;c__Actinobacteria;o__Actinomycetales;f__Actinomycetaceae;g__Varibaculum	0.153697	0.136995	-0.0573785	0.580738
k__Bacteria;p__Actinobacteria;c__Actinobacteria;o__Actinomycetales;f__Cellulomonadaceae;g__Demequina	-0.12413	0.230725	0.0865153	0.404479
k__Bacteria;p__Actinobacteria;c__Actinobacteria;o__Actinomycetales;f__Corynebacteriaceae;g__Corynebacterium	0.107677	0.298976	0.0814049	0.432902
k__Bacteria;p__Actinobacteria;c__Actinobacteria;o__Actinomycetales;f__Dermabacteraceae;g__Brachybacterium	-0.163626	0.1131	0.0601846	0.562342
k__Bacteria;p__Actinobacteria;c__Actinobacteria;o__Actinomycetales;f__Dermacoccaceae;g__Dermacoccus	0.0677072	0.51444	-0.133535	0.19702
k__Bacteria;p__Actinobacteria;c__Actinobacteria;o__Actinomycetales;f__Intrasporangiaceae;Other	-0.0338536	0.74466	-0.142938	0.167016
k__Bacteria;p__Actinobacteria;c__Actinobacteria;o__Actinomycetales;f__Microbacteriaceae;g__Leucobacter	-0.0338536	0.74466	-0.142938	0.167016
k__Bacteria;p__Actinobacteria;c__Actinobacteria;o__Actinomycetales;f__Microbacteriaceae;g__Microbacterium	0.161745	0.117359	0.109085	0.292665
k__Bacteria;p__Actinobacteria;c__Actinobacteria;o__Actinomycetales;f__Microbacteriaceae;g__Salinibacterium	0.0940377	0.364701	-0.0282115	0.786094
k__Bacteria;p__Actinobacteria;c__Actinobacteria;o__Actinomycetales;f__Micrococcaceae;Other	0.0349559	0.736644	0.0674517	0.516031
k__Bacteria;p__Actinobacteria;c__Actinobacteria;o__Actinomycetales;f__Micrococcaceae;g__Arthrobacter	-0.037696	0.716843	-0.176553	0.0869854
k__Bacteria;p__Actinobacteria;c__Actinobacteria;o__Actinomycetales;f__Micrococcaceae;g__Kocuria	-0.00116669	0.991047	-0.163136	0.114197
k__Bacteria;p__Actinobacteria;c__Actinobacteria;o__Actinomycetales;f__Micrococcaceae;g__Microbispora	0.0461599	0.656904	0.157057	0.128513
k__Bacteria;p__Actinobacteria;c__Actinobacteria;o__Actinomycetales;f__Micrococcaceae;g__Rothia	0.164097	0.112052	0.219717	0.0324033
k__Bacteria;p__Actinobacteria;c__Actinobacteria;o__Actinomycetales;f__Mycobacteriaceae;g__Mycobacterium	-0.000470291	0.996391	-0.156074	0.130952
k__Bacteria;p__Actinobacteria;c__Actinobacteria;o__Actinomycetales;f__Nocardiaceae;g__Rhodococcus	-0.0555667	0.59276	-0.0556213	0.592396
k__Bacteria;p__Actinobacteria;c__Actinobacteria;o__Actinomycetales;f__Nocardioidaceae;g__	-0.0338536	0.74466	-0.142938	0.167016
k__Bacteria;p__Actinobacteria;c__Actinobacteria;o__Actinomycetales;f__Nocardioidaceae;g__Nocardioides	0.093131	0.369364	-0.0626692	0.546288
k__Bacteria;p__Actinobacteria;c__Actinobacteria;o__Actinomycetales;f__Propionibacteriaceae;g__	-0.0218979	0.833173	0.0708024	0.495354
k__Bacteria;p__Actinobacteria;c__Actinobacteria;o__Actinomycetales;f__Propionibacteriaceae;g__Propionibacterium	0.116516	0.260819	0.0134147	0.897338
k__Bacteria;p__Actinobacteria;c__Actinobacteria;o__Actinomycetales;f__Propionibacteriaceae;g__Tessaracoccus	-0.12413	0.230725	0.0865153	0.404479
k__Bacteria;p__Actinobacteria;c__Actinobacteria;o__Bifidobacteriales;f__Bifidobacteriaceae;Other	0.0695444	0.503066	0.127156	0.219465
k__Bacteria;p__Actinobacteria;c__Actinobacteria;o__Bifidobacteriales;f__Bifidobacteriaceae;g__	-0.038673	0.709828	-0.0350705	0.735812
k__Bacteria;p__Actinobacteria;c__Actinobacteria;o__Bifidobacteriales;f__Bifidobacteriaceae;g__Alloscardovia	0.113542	0.273267	0.0704225	0.497677
k__Bacteria;p__Actinobacteria;c__Actinobacteria;o__Bifidobacteriales;f__Bifidobacteriaceae;g__Bifidobacterium	0.116044	0.262769	0.278468	0.00628539
k__Bacteria;p__Actinobacteria;c__Actinobacteria;o__Bifidobacteriales;f__Bifidobacteriaceae;g__Scardovia	0.127114	0.219621	0.0536848	0.605365
k__Bacteria;p__Actinobacteria;c__Coriobacteriia;o__Coriobacteriales;f__Coriobacteriaceae;Other	-0.0116004	0.911161	-0.0874944	0.399162
k__Bacteria;p__Actinobacteria;c__Coriobacteriia;o__Coriobacteriales;f__Coriobacteriaceae;g__	-0.060135	0.562665	0.0686645	0.508497
k__Bacteria;p__Actinobacteria;c__Coriobacteriia;o__Coriobacteriales;f__Coriobacteriaceae;g__Adlercreutzia	0.0757244	0.465789	0.0217375	0.834377
k__Bacteria;p__Actinobacteria;c__Coriobacteriia;o__Coriobacteriales;f__Coriobacteriaceae;g__Atopobium	0.0746316	0.472269	0.104956	0.311424
k__Bacteria;p__Actinobacteria;c__Coriobacteriia;o__Coriobacteriales;f__Coriobacteriaceae;g__Collinsella	0.0708552	0.495032	0.286857	0.00482618
k__Bacteria;p__Actinobacteria;c__Coriobacteriia;o__Coriobacteriales;f__Coriobacteriaceae;g__Eggerthella	0.000754034	0.994214	0.0778743	0.453184
k__Bacteria;p__Actinobacteria;c__Coriobacteriia;o__Coriobacteriales;f__Coriobacteriaceae;g__Enterococcus	0.112845	0.276242	0.0977999	0.345743
k__Bacteria;p__Actinobacteria;c__Coriobacteriia;o__Coriobacteriales;f__Coriobacteriaceae;g__Slackia	0.0766851	0.460133	-0.0367407	0.723727
k__Bacteria;p__Actinobacteria;c__Thermoleophilia;o__Solirubrobacterales;f__;g__	-0.0639457	0.538129	0.0263307	0.800047
k__Bacteria;p__BRC1;c__PRR-11;o__;f__;g__	-0.00376151	0.971141	-0.0112846	0.91357
k__Bacteria;p__Bacteroidetes;Other;Other;Other;Other	0.191269	0.0633449	0.187652	0.0686059
k__Bacteria;p__Bacteroidetes;c__Bacteroidia;o__Bacteroidales;Other;Other	-0.064966	0.53165	-0.0324306	0.755046
k__Bacteria;p__Bacteroidetes;c__Bacteroidia;o__Bacteroidales;f__;g__	0.153085	0.138585	-0.0130883	0.899822
k__Bacteria;p__Bacteroidetes;c__Bacteroidia;o__Bacteroidales;f__Bacteroidaceae;Other	0.0141406	0.891815	0.149249	0.148869
k__Bacteria;p__Bacteroidetes;c__Bacteroidia;o__Bacteroidales;f__Bacteroidaceae;g__Bacteroides	-0.240935	0.018672	-0.0478695	0.645041
k__Bacteria;p__Bacteroidetes;c__Bacteroidia;o__Bacteroidales;f__Porphyromonadaceae;Other	-0.0121029	0.90733	-0.0669887	0.518923
k__Bacteria;p__Bacteroidetes;c__Bacteroidia;o__Bacteroidales;f__Porphyromonadaceae;g__	-0.204258	0.0470902	-0.0410376	0.692949
k__Bacteria;p__Bacteroidetes;c__Bacteroidia;o__Bacteroidales;f__Porphyromonadaceae;g__Dysgonomonas	-0.0160997	0.876937	0.0777406	0.453962
k__Bacteria;p__Bacteroidetes;c__Bacteroidia;o__Bacteroidales;f__Porphyromonadaceae;g__Parabacteroides	-0.0357112	0.731169	-0.0284319	0.784464
k__Bacteria;p__Bacteroidetes;c__Bacteroidia;o__Bacteroidales;f__Porphyromonadaceae;g__Porphyromonas	0.0427028	0.681151	0.076213	0.462908
k__Bacteria;p__Bacteroidetes;c__Bacteroidia;o__Bacteroidales;f__Prevotellaceae;g__	0.103988	0.31593	0.0800004	0.440908
k__Bacteria;p__Bacteroidetes;c__Bacteroidia;o__Bacteroidales;f__Prevotellaceae;g__Prevotella	0.0439495	0.672368	-0.0220484	0.832043
k__Bacteria;p__Bacteroidetes;c__Bacteroidia;o__Bacteroidales;f__Rikenellaceae;Other	0.012976	0.900678	0.152879	0.139123
k__Bacteria;p__Bacteroidetes;c__Bacteroidia;o__Bacteroidales;f__Rikenellaceae;g__	-0.11799	0.254795	-0.04073	0.695136
k__Bacteria;p__Bacteroidetes;c__Bacteroidia;o__Bacteroidales;f__Rikenellaceae;g__Alistipes	-0.0056444	0.956707	-0.0748571	0.470928
k__Bacteria;p__Bacteroidetes;c__Bacteroidia;o__Bacteroidales;f__S24-7;g__	0.0119529	0.908473	-0.0362099	0.727561
k__Bacteria;p__Bacteroidetes;c__Bacteroidia;o__Bacteroidales;f__[Barnesiellaceae];Other	0.0614434	0.554181	0.0541257	0.602401
k__Bacteria;p__Bacteroidetes;c__Bacteroidia;o__Bacteroidales;f__[Barnesiellaceae];g__	-0.110081	0.288253	-0.0197704	0.849179
k__Bacteria;p__Bacteroidetes;c__Bacteroidia;o__Bacteroidales;f__[Odoribacteraceae];g__Butyricimonas	-0.0246945	0.812236	-0.0444912	0.668565
k__Bacteria;p__Bacteroidetes;c__Bacteroidia;o__Bacteroidales;f__[Odoribacteraceae];g__Odoribacter	-0.0331657	0.749675	0.017465	0.866594
k__Bacteria;p__Bacteroidetes;c__Bacteroidia;o__Bacteroidales;f__[Paraprevotellaceae];g__	-0.0300912	0.772217	0.0135342	0.896428
k__Bacteria;p__Bacteroidetes;c__Bacteroidia;o__Bacteroidales;f__[Paraprevotellaceae];g__CF231	-0.152834	0.13924	-0.191762	0.0626539
k__Bacteria;p__Bacteroidetes;c__Bacteroidia;o__Bacteroidales;f__[Paraprevotellaceae];g__Paraprevotella	-0.156788	0.129178	-0.137399	0.184253
k__Bacteria;p__Bacteroidetes;c__Bacteroidia;o__Bacteroidales;f__[Paraprevotellaceae];g__[Prevotella]	0.219553	0.0325354	0.104611	0.313023
k__Bacteria;p__Bacteroidetes;c__Cytophagia;o__Cytophagales;f__Cytophagaceae;g__Adhaeribacter	-0.0338536	0.74466	-0.142938	0.167016
k__Bacteria;p__Bacteroidetes;c__Cytophagia;o__Cytophagales;f__Cytophagaceae;g__Hymenobacter	0.0677072	0.51444	-0.133535	0.19702
k__Bacteria;p__Bacteroidetes;c__Cytophagia;o__Cytophagales;f__Cytophagaceae;g__Sporocytophaga	-0.0338536	0.74466	-0.142938	0.167016
k__Bacteria;p__Bacteroidetes;c__Flavobacteriia;o__Flavobacteriales;Other;Other	0.0789917	0.446709	0.152342	0.140533
k__Bacteria;p__Bacteroidetes;c__Flavobacteriia;o__Flavobacteriales;f__Flavobacteriaceae;Other	0.0169268	0.870668	0.173031	0.0935735
k__Bacteria;p__Bacteroidetes;c__Flavobacteriia;o__Flavobacteriales;f__Flavobacteriaceae;g__	0.0789917	0.446709	0.152342	0.140533
k__Bacteria;p__Bacteroidetes;c__Flavobacteriia;o__Flavobacteriales;f__Flavobacteriaceae;g__Aequorivita	0.0789917	0.446709	0.152342	0.140533
k__Bacteria;p__Bacteroidetes;c__Flavobacteriia;o__Flavobacteriales;f__Flavobacteriaceae;g__Capnocytophaga	0.104891	0.311725	0.0341013	0.742856
k__Bacteria;p__Bacteroidetes;c__Flavobacteriia;o__Flavobacteriales;f__Flavobacteriaceae;g__Flavobacterium	0.0308781	0.766429	-0.0602433	0.56196
k__Bacteria;p__Bacteroidetes;c__Flavobacteriia;o__Flavobacteriales;f__[Weeksellaceae];g__	-0.0202157	0.845823	-0.188435	0.0674379
k__Bacteria;p__Bacteroidetes;c__Flavobacteriia;o__Flavobacteriales;f__[Weeksellaceae];g__Chryseobacterium	-0.1536	0.137246	-0.113733	0.272458
k__Bacteria;p__Bacteroidetes;c__Flavobacteriia;o__Flavobacteriales;f__[Weeksellaceae];g__Cloacibacterium	0.0503545	0.627956	0.143706	0.164725
k__Bacteria;p__Bacteroidetes;c__Sphingobacteriia;o__Sphingobacteriales;f__;g__	0.00633631	0.951406	0.00647717	0.950327
k__Bacteria;p__Bacteroidetes;c__Sphingobacteriia;o__Sphingobacteriales;f__Sphingobacteriaceae;g__Pedobacter	0.0275271	0.791164	-0.0275836	0.790745
k__Bacteria;p__Bacteroidetes;c__Sphingobacteriia;o__Sphingobacteriales;f__Sphingobacteriaceae;g__Sphingobacterium	-0.130149	0.20872	-0.100033	0.334789
k__Bacteria;p__Bacteroidetes;c__[Saprospirae];o__[Saprospirales];f__Chitinophagaceae;Other	-0.0338536	0.74466	-0.142938	0.167016
k__Bacteria;p__Bacteroidetes;c__[Saprospirae];o__[Saprospirales];f__Chitinophagaceae;g__	-0.0338536	0.74466	-0.142938	0.167016
k__Bacteria;p__Bacteroidetes;c__[Saprospirae];o__[Saprospirales];f__Chitinophagaceae;g__Flavisolibacter	-0.0338536	0.74466	-0.142938	0.167016
k__Bacteria;p__Bacteroidetes;c__[Saprospirae];o__[Saprospirales];f__Saprospiraceae;g__	-0.0338536	0.74466	-0.142938	0.167016
k__Bacteria;p__Chlorobi;c__;o__;f__;g__	-0.0338536	0.74466	-0.142938	0.167016
k__Bacteria;p__Chloroflexi;c__Anaerolineae;o__Anaerolineales;f__Anaerolinaceae;g__SHD-231	0.142937	0.167019	0.139177	0.178584
k__Bacteria;p__Chloroflexi;c__Anaerolineae;o__Ardenscatenales;f__Ardenscatenaceae;g__Ardenscatena	-0.0338536	0.74466	-0.142938	0.167016
k__Bacteria;p__Chloroflexi;c__Gitt-GS-136;o__;f__;g__	-0.0338536	0.74466	-0.142938	0.167016
k__Bacteria;p__Chloroflexi;c__Thermomicrobia;o__JG30-KF-CM45;f__;g__	-0.111628	0.281487	-0.0418257	0.687356
k__Bacteria;p__Cyanobacteria;c__4C0d-2;o__YS2;f__;g__	-0.0320156	0.758084	-0.111127	0.283666
k__Bacteria;p__Cyanobacteria;c__Chloroplast;o__Streptophyta;f__;g__	0.00897036	0.931247	0.073812	0.477161
k__Bacteria;p__Firmicutes;Other;Other;Other;Other	0.107399	0.300231	0.109759	0.289672
k__Bacteria;p__Firmicutes;c__Bacilli;o__Bacillales;Other;Other	-0.0589378	0.570481	-0.0233138	0.822557
k__Bacteria;p__Firmicutes;c__Bacilli;o__Bacillales;f__Alicyclobacillaceae;g__Alicyclobacillus	0.104366	0.314163	0.0155087	0.881421
k__Bacteria;p__Firmicutes;c__Bacilli;o__Bacillales;f__Bacillaceae;Other	0.106365	0.304936	0.173073	0.0934923
k__Bacteria;p__Firmicutes;c__Bacilli;o__Bacillales;f__Bacillaceae;g__Bacillus	-0.123186	0.234318	-0.131836	0.202827
k__Bacteria;p__Firmicutes;c__Bacilli;o__Bacillales;f__Bacillaceae;g__Geobacillus	0.109467	0.290964	0.232695	0.0232529
k__Bacteria;p__Firmicutes;c__Bacilli;o__Bacillales;f__Paenibacillaceae;g__Brevibacillus	0.112585	0.277357	0.147685	0.153222
k__Bacteria;p__Firmicutes;c__Bacilli;o__Bacillales;f__Paenibacillaceae;g__Paenibacillus	0.0677072	0.51444	-0.133535	0.19702
k__Bacteria;p__Firmicutes;c__Bacilli;o__Bacillales;f__Planococcaceae;Other	0.0451381	0.664035	-0.0282115	0.786094
k__Bacteria;p__Firmicutes;c__Bacilli;o__Bacillales;f__Staphylococcaceae;g__Staphylococcus	0.322617	0.00142977	0.191198	0.0634452
k__Bacteria;p__Firmicutes;c__Bacilli;o__Bacillales;f__[Exiguobacteraceae];g__	0.0677072	0.51444	-0.133535	0.19702
k__Bacteria;p__Firmicutes;c__Bacilli;o__Gemellales;f__Gemellaceae;Other	0.158436	0.125153	-0.00596706	0.954234
k__Bacteria;p__Firmicutes;c__Bacilli;o__Gemellales;f__Gemellaceae;g__	0.117989	0.254798	0.134569	0.193542
k__Bacteria;p__Firmicutes;c__Bacilli;o__Lactobacillales;Other;Other	-0.14476	0.161618	-0.0148332	0.886551
k__Bacteria;p__Firmicutes;c__Bacilli;o__Lactobacillales;f__Aerococcaceae;g__Abiotrophia	0.173432	0.0928027	0.195512	0.0575965
k__Bacteria;p__Firmicutes;c__Bacilli;o__Lactobacillales;f__Aerococcaceae;g__Aerococcus	0.00563228	0.956799	0.0564841	0.586658
k__Bacteria;p__Firmicutes;c__Bacilli;o__Lactobacillales;f__Aerococcaceae;g__Facklamia	0.0789917	0.446709	0.152342	0.140533
k__Bacteria;p__Firmicutes;c__Bacilli;o__Lactobacillales;f__Carnobacteriaceae;g__Granulicatella	-0.0415936	0.689001	-0.103338	0.318982
k__Bacteria;p__Firmicutes;c__Bacilli;o__Lactobacillales;f__Enterococcaceae;Other	-0.0888365	0.391941	-0.040789	0.694716
k__Bacteria;p__Firmicutes;c__Bacilli;o__Lactobacillales;f__Enterococcaceae;g__Enterococcus	0.0313434	0.763012	0.0884397	0.394068
k__Bacteria;p__Firmicutes;c__Bacilli;o__Lactobacillales;f__Enterococcaceae;g__Vagococcus	-0.124229	0.230349	0.0321835	0.756855
k__Bacteria;p__Firmicutes;c__Bacilli;o__Lactobacillales;f__Lactobacillaceae;g__	-0.0215017	0.836149	-0.0987048	0.341277
k__Bacteria;p__Firmicutes;c__Bacilli;o__Lactobacillales;f__Lactobacillaceae;g__Lactobacillus	-0.140264	0.175183	-0.0428937	0.679803
k__Bacteria;p__Firmicutes;c__Bacilli;o__Lactobacillales;f__Lactobacillaceae;g__Pediococcus	0.0400156	0.700226	-0.0205162	0.843561
k__Bacteria;p__Firmicutes;c__Bacilli;o__Lactobacillales;f__Leuconostocaceae;g__	-0.0313842	0.762713	-0.0262662	0.800527
k__Bacteria;p__Firmicutes;c__Bacilli;o__Lactobacillales;f__Leuconostocaceae;g__Leuconostoc	-0.0320947	0.757505	-0.11688	0.259324
k__Bacteria;p__Firmicutes;c__Bacilli;o__Lactobacillales;f__Leuconostocaceae;g__Weissella	-0.156532	0.129813	-0.0165093	0.873832
k__Bacteria;p__Firmicutes;c__Bacilli;o__Lactobacillales;f__Streptococcaceae;g__Lactococcus	-0.154044	0.136102	-0.0566673	0.585443
k__Bacteria;p__Firmicutes;c__Bacilli;o__Lactobacillales;f__Streptococcaceae;g__Streptococcus	0.169946	0.0996596	0.186725	0.070009
k__Bacteria;p__Firmicutes;c__Bacilli;o__Turicibacterales;f__Turicibacteraceae;g__Turicibacter	0.0240046	0.817389	0.0488885	0.638012
k__Bacteria;p__Firmicutes;c__Clostridia;Other;Other;Other	0.106413	0.304718	0.0944116	0.362789
k__Bacteria;p__Firmicutes;c__Clostridia;o__Clostridiales;Other;Other	-0.0580814	0.576103	0.0582288	0.575134
k__Bacteria;p__Firmicutes;c__Clostridia;o__Clostridiales;f__;g__	0.0521606	0.61566	0.11438	0.269719
k__Bacteria;p__Firmicutes;c__Clostridia;o__Clostridiales;f__Christensenellaceae;Other	-0.0367912	0.723362	-0.094104	0.364362
k__Bacteria;p__Firmicutes;c__Clostridia;o__Clostridiales;f__Christensenellaceae;g__	0.121681	0.240127	0.12514	0.226923
k__Bacteria;p__Firmicutes;c__Clostridia;o__Clostridiales;f__Christensenellaceae;g__Christensenella	-0.00843562	0.935336	0.0409022	0.693911
k__Bacteria;p__Firmicutes;c__Clostridia;o__Clostridiales;f__Clostridiaceae;Other	0.0849455	0.413091	0.0936934	0.366468
k__Bacteria;p__Firmicutes;c__Clostridia;o__Clostridiales;f__Clostridiaceae;g__	0.216267	0.0352924	0.214467	0.0368845
k__Bacteria;p__Firmicutes;c__Clostridia;o__Clostridiales;f__Clostridiaceae;g__02d06	0.0389393	0.70792	-0.134763	0.192892
k__Bacteria;p__Firmicutes;c__Clostridia;o__Clostridiales;f__Clostridiaceae;g__Clostridium	0.153911	0.136444	0.18907	0.0665025
k__Bacteria;p__Firmicutes;c__Clostridia;o__Clostridiales;f__Clostridiaceae;g__SMB53	0.153598	0.137252	0.173912	0.0918896
k__Bacteria;p__Firmicutes;c__Clostridia;o__Clostridiales;f__Clostridiaceae;g__Sarcina	-0.101561	0.327421	-0.056423	0.587063
k__Bacteria;p__Firmicutes;c__Clostridia;o__Clostridiales;f__Dehalobacteriaceae;g__Dehalobacterium	0.0585411	0.573082	0.0381092	0.713873
k__Bacteria;p__Firmicutes;c__Clostridia;o__Clostridiales;f__EtOH8;g__	0.0190693	0.854468	0.100456	0.332735
k__Bacteria;p__Firmicutes;c__Clostridia;o__Clostridiales;f__Eubacteriaceae;g__Anaerofustis	0.130017	0.209185	0.144273	0.163049
k__Bacteria;p__Firmicutes;c__Clostridia;o__Clostridiales;f__Eubacteriaceae;g__Pseudoramibacter_Eubacterium	-0.0773431	0.456281	0.0369424	0.722271
k__Bacteria;p__Firmicutes;c__Clostridia;o__Clostridiales;f__Lachnospiraceae;Other	-0.116247	0.26193	0.028012	0.787572
k__Bacteria;p__Firmicutes;c__Clostridia;o__Clostridiales;f__Lachnospiraceae;g__	-0.0533708	0.60748	0.0880606	0.396106
k__Bacteria;p__Firmicutes;c__Clostridia;o__Clostridiales;f__Lachnospiraceae;g__Anaerostipes	-0.0284111	0.784617	0.0452174	0.663481
k__Bacteria;p__Firmicutes;c__Clostridia;o__Clostridiales;f__Lachnospiraceae;g__Blautia	0.012445	0.904723	0.183191	0.0755756
k__Bacteria;p__Firmicutes;c__Clostridia;o__Clostridiales;f__Lachnospiraceae;g__Clostridium	0.0189755	0.855176	-0.00324077	0.975135
k__Bacteria;p__Firmicutes;c__Clostridia;o__Clostridiales;f__Lachnospiraceae;g__Coprococcus	0.226922	0.0270071	0.237122	0.0206851
k__Bacteria;p__Firmicutes;c__Clostridia;o__Clostridiales;f__Lachnospiraceae;g__Dorea	0.0834334	0.421486	0.163984	0.112302
k__Bacteria;p__Firmicutes;c__Clostridia;o__Clostridiales;f__Lachnospiraceae;g__Epulopiscium	0.0865217	0.404444	0.108251	0.296389
k__Bacteria;p__Firmicutes;c__Clostridia;o__Clostridiales;f__Lachnospiraceae;g__Lachnobacterium	0.00040514	0.996891	0.0950421	0.359578
k__Bacteria;p__Firmicutes;c__Clostridia;o__Clostridiales;f__Lachnospiraceae;g__Lachnospira	-0.130138	0.208759	-0.0160464	0.877341
k__Bacteria;p__Firmicutes;c__Clostridia;o__Clostridiales;f__Lachnospiraceae;g__Moryella	-0.171312	0.0969284	0.0315798	0.761278
k__Bacteria;p__Firmicutes;c__Clostridia;o__Clostridiales;f__Lachnospiraceae;g__Oribacterium	0.120876	0.243275	0.130785	0.206483
k__Bacteria;p__Firmicutes;c__Clostridia;o__Clostridiales;f__Lachnospiraceae;g__Pseudobutyrivibrio	0.0794346	0.444156	-0.0643056	0.535839
k__Bacteria;p__Firmicutes;c__Clostridia;o__Clostridiales;f__Lachnospiraceae;g__Roseburia	0.0156578	0.88029	0.0117381	0.910111
k__Bacteria;p__Firmicutes;c__Clostridia;o__Clostridiales;f__Lachnospiraceae;g__Shuttleworthia	0.163057	0.114375	0.160559	0.120109
k__Bacteria;p__Firmicutes;c__Clostridia;o__Clostridiales;f__Lachnospiraceae;g__[Ruminococcus]	0.12242	0.237261	0.106413	0.304715
k__Bacteria;p__Firmicutes;c__Clostridia;o__Clostridiales;f__Peptococcaceae;Other	0.103441	0.318495	0.131654	0.203459
k__Bacteria;p__Firmicutes;c__Clostridia;o__Clostridiales;f__Peptococcaceae;g__	-0.00517086	0.960336	0.0400949	0.69966
k__Bacteria;p__Firmicutes;c__Clostridia;o__Clostridiales;f__Peptococcaceae;g__Peptococcus	-0.0117652	0.909905	-0.176535	0.0870186
k__Bacteria;p__Firmicutes;c__Clostridia;o__Clostridiales;f__Peptococcaceae;g__rc4-4	-0.0938177	0.365829	-0.0368917	0.722637
k__Bacteria;p__Firmicutes;c__Clostridia;o__Clostridiales;f__Peptostreptococcaceae;Other	0.223236	0.0296641	0.0450901	0.66437
k__Bacteria;p__Firmicutes;c__Clostridia;o__Clostridiales;f__Peptostreptococcaceae;g__	0.0320102	0.758124	-0.0579329	0.577081
k__Bacteria;p__Firmicutes;c__Clostridia;o__Clostridiales;f__Peptostreptococcaceae;g__Peptostreptococcus	-0.173605	0.0924727	-0.0993361	0.338182
k__Bacteria;p__Firmicutes;c__Clostridia;o__Clostridiales;f__Peptostreptococcaceae;g__[Clostridium]	-0.0906576	0.382268	-0.0808092	0.436287
k__Bacteria;p__Firmicutes;c__Clostridia;o__Clostridiales;f__Ruminococcaceae;Other	0.100414	0.33294	0.17456	0.0906657
k__Bacteria;p__Firmicutes;c__Clostridia;o__Clostridiales;f__Ruminococcaceae;g__	-0.0369337	0.722334	0.0197306	0.84948
k__Bacteria;p__Firmicutes;c__Clostridia;o__Clostridiales;f__Ruminococcaceae;g__Anaerofilum	-0.0053481	0.958977	0.133703	0.196448
k__Bacteria;p__Firmicutes;c__Clostridia;o__Clostridiales;f__Ruminococcaceae;g__Anaerotruncus	-0.0770659	0.457901	-0.100767	0.331235
k__Bacteria;p__Firmicutes;c__Clostridia;o__Clostridiales;f__Ruminococcaceae;g__Butyricicoccus	-0.119748	0.247732	0.0176129	0.865474
k__Bacteria;p__Firmicutes;c__Clostridia;o__Clostridiales;f__Ruminococcaceae;g__Clostridium	-0.113341	0.274125	-0.0955622	0.356943
k__Bacteria;p__Firmicutes;c__Clostridia;o__Clostridiales;f__Ruminococcaceae;g__Faecalibacterium	-0.0597193	0.565373	0.0920293	0.375079
k__Bacteria;p__Firmicutes;c__Clostridia;o__Clostridiales;f__Ruminococcaceae;g__Oscillospira	-0.0358232	0.730358	0.0603776	0.561087
k__Bacteria;p__Firmicutes;c__Clostridia;o__Clostridiales;f__Ruminococcaceae;g__Ruminococcus	-0.0273328	0.792605	0.0624985	0.547384
k__Bacteria;p__Firmicutes;c__Clostridia;o__Clostridiales;f__Veillonellaceae;Other	0.133651	0.196625	0.0940187	0.364798
k__Bacteria;p__Firmicutes;c__Clostridia;o__Clostridiales;f__Veillonellaceae;g__	0.0714687	0.491296	0.101561	0.327417
k__Bacteria;p__Firmicutes;c__Clostridia;o__Clostridiales;f__Veillonellaceae;g__Acidaminococcus	0.152058	0.141285	0.0276026	0.790604
k__Bacteria;p__Firmicutes;c__Clostridia;o__Clostridiales;f__Veillonellaceae;g__Dialister	-0.0641289	0.536963	-0.00305178	0.976584
k__Bacteria;p__Firmicutes;c__Clostridia;o__Clostridiales;f__Veillonellaceae;g__Megamonas	0.0497424	0.632147	0.0881874	0.395423
k__Bacteria;p__Firmicutes;c__Clostridia;o__Clostridiales;f__Veillonellaceae;g__Megasphaera	0.0536802	0.605396	0.0359853	0.729185
k__Bacteria;p__Firmicutes;c__Clostridia;o__Clostridiales;f__Veillonellaceae;g__Mitsuokella	0.0759534	0.464437	0.0667009	0.520725
k__Bacteria;p__Firmicutes;c__Clostridia;o__Clostridiales;f__Veillonellaceae;g__Phascolarctobacterium	-0.050305	0.628295	-0.13031	0.208153
k__Bacteria;p__Firmicutes;c__Clostridia;o__Clostridiales;f__Veillonellaceae;g__Schwartzia	-0.0667697	0.520293	-0.0288683	0.781238
k__Bacteria;p__Firmicutes;c__Clostridia;o__Clostridiales;f__Veillonellaceae;g__Selenomonas	-0.046585	0.653946	0.0137016	0.895155
k__Bacteria;p__Firmicutes;c__Clostridia;o__Clostridiales;f__Veillonellaceae;g__Veillonella	0.0138834	0.893771	0.050603	0.626258
k__Bacteria;p__Firmicutes;c__Clostridia;o__Clostridiales;f__[Acidaminobacteraceae];g__	-0.0737008	0.477826	0.0173048	0.867806
k__Bacteria;p__Firmicutes;c__Clostridia;o__Clostridiales;f__[Mogibacteriaceae];Other	0.0747517	0.471554	0.104348	0.314248
k__Bacteria;p__Firmicutes;c__Clostridia;o__Clostridiales;f__[Mogibacteriaceae];g__	0.0145238	0.888902	0.0993508	0.338111
k__Bacteria;p__Firmicutes;c__Clostridia;o__Clostridiales;f__[Mogibacteriaceae];g__Mogibacterium	0.0536106	0.605865	0.0719651	0.488283
k__Bacteria;p__Firmicutes;c__Clostridia;o__Clostridiales;f__[Tissierellaceae];g__	0.0255062	0.806184	0.205479	0.0457579
k__Bacteria;p__Firmicutes;c__Clostridia;o__Clostridiales;f__[Tissierellaceae];g__1-68	-0.0667281	0.520554	0.0125224	0.904133
k__Bacteria;p__Firmicutes;c__Clostridia;o__Clostridiales;f__[Tissierellaceae];g__Anaerococcus	0.177823	0.0847035	0.0768636	0.459087
k__Bacteria;p__Firmicutes;c__Clostridia;o__Clostridiales;f__[Tissierellaceae];g__Finegoldia	0.139799	0.17663	0.148264	0.151598
k__Bacteria;p__Firmicutes;c__Clostridia;o__Clostridiales;f__[Tissierellaceae];g__GW-34	-0.12413	0.230725	0.0865153	0.404479
k__Bacteria;p__Firmicutes;c__Clostridia;o__Clostridiales;f__[Tissierellaceae];g__Gallicola	0.0251843	0.808582	0.180596	0.0798833
k__Bacteria;p__Firmicutes;c__Clostridia;o__Clostridiales;f__[Tissierellaceae];g__Parvimonas	0.0103138	0.920981	0.0781648	0.451496
k__Bacteria;p__Firmicutes;c__Clostridia;o__Clostridiales;f__[Tissierellaceae];g__Peptoniphilus	0.0609061	0.557657	0.0534998	0.606611
k__Bacteria;p__Firmicutes;c__Clostridia;o__Clostridiales;f__[Tissierellaceae];g__WAL_1855D	-0.0408705	0.694137	0.0771183	0.457595
k__Bacteria;p__Firmicutes;c__Clostridia;o__Clostridiales;f__[Tissierellaceae];g__ph2	0.0316022	0.761114	0.0439045	0.672684
k__Bacteria;p__Firmicutes;c__Clostridia;o__SHA-98;f__;g__	0.016754	0.871978	0.00930344	0.9287
k__Bacteria;p__Firmicutes;c__Erysipelotrichi;o__Erysipelotrichales;f__Erysipelotrichaceae;Other	-0.083606	0.420523	-0.026193	0.801071
k__Bacteria;p__Firmicutes;c__Erysipelotrichi;o__Erysipelotrichales;f__Erysipelotrichaceae;g__	-0.134059	0.195249	-0.0552258	0.595035
k__Bacteria;p__Firmicutes;c__Erysipelotrichi;o__Erysipelotrichales;f__Erysipelotrichaceae;g__Bulleidia	0.0527397	0.61174	0.0248207	0.811295
k__Bacteria;p__Firmicutes;c__Erysipelotrichi;o__Erysipelotrichales;f__Erysipelotrichaceae;g__Catenibacterium	0.153031	0.138726	0.00378168	0.970986
k__Bacteria;p__Firmicutes;c__Erysipelotrichi;o__Erysipelotrichales;f__Erysipelotrichaceae;g__Clostridium	0.0415995	0.68896	0.190509	0.0644222
k__Bacteria;p__Firmicutes;c__Erysipelotrichi;o__Erysipelotrichales;f__Erysipelotrichaceae;g__Coprobacillus	-0.0698134	0.501412	-0.105175	0.310409
k__Bacteria;p__Firmicutes;c__Erysipelotrichi;o__Erysipelotrichales;f__Erysipelotrichaceae;g__Holdemania	-0.119116	0.250255	0.0861815	0.406302
k__Bacteria;p__Firmicutes;c__Erysipelotrichi;o__Erysipelotrichales;f__Erysipelotrichaceae;g__[Eubacterium]	0.0587465	0.571735	0.0410415	0.692922
k__Bacteria;p__Firmicutes;c__Erysipelotrichi;o__Erysipelotrichales;f__Erysipelotrichaceae;g__cc_115	0.19314	0.0607552	0.107154	0.301343
k__Bacteria;p__Fusobacteria;c__Fusobacteriia;o__Fusobacteriales;f__Fusobacteriaceae;Other	0.109396	0.291281	0.152476	0.14018
k__Bacteria;p__Fusobacteria;c__Fusobacteriia;o__Fusobacteriales;f__Fusobacteriaceae;g__Fusobacterium	0.111075	0.283894	0.0533308	0.607749
k__Bacteria;p__Fusobacteria;c__Fusobacteriia;o__Fusobacteriales;f__Leptotrichiaceae;g__Leptotrichia	0.0272813	0.792987	0.0921821	0.374283
k__Bacteria;p__Fusobacteria;c__Fusobacteriia;o__Fusobacteriales;f__Leptotrichiaceae;g__Sneathia	0.0421885	0.684787	0.178754	0.0830603
k__Bacteria;p__GN02;c__BD1-5;o__;f__;g__	-0.12413	0.230725	0.0865153	0.404479
k__Bacteria;p__Gemmatimonadetes;c__Gemm-5;o__;f__;g__	-0.0338536	0.74466	-0.142938	0.167016
k__Bacteria;p__Gemmatimonadetes;c__Gemmatimonadetes;Other;Other;Other	-0.0338536	0.74466	-0.142938	0.167016
k__Bacteria;p__Lentisphaerae;c__[Lentisphaeria];o__Victivallales;f__Victivallaceae;Other	0.0732832	0.480331	0.0565331	0.586333
k__Bacteria;p__Lentisphaerae;c__[Lentisphaeria];o__Victivallales;f__Victivallaceae;g__	0.0488996	0.637936	0.165508	0.108959
k__Bacteria;p__Lentisphaerae;c__[Lentisphaeria];o__Victivallales;f__Victivallaceae;g__Victivallis	0.132766	0.199632	0.0332129	0.749331
k__Bacteria;p__Planctomycetes;c__Phycisphaerae;o__WD2101;f__;g__	-0.0338536	0.74466	-0.142938	0.167016
k__Bacteria;p__Planctomycetes;c__Planctomycetia;o__Gemmatales;f__Gemmataceae;g__Gemmata	-0.135414	0.190731	-0.124131	0.230722
k__Bacteria;p__Planctomycetes;c__Planctomycetia;o__Planctomycetales;f__Planctomycetaceae;g__Planctomyces	-0.0338536	0.74466	-0.142938	0.167016
k__Bacteria;p__Proteobacteria;Other;Other;Other;Other	0.146699	0.156015	0.080873	0.435924
k__Bacteria;p__Proteobacteria;c__Alphaproteobacteria;o__Caulobacterales;f__Caulobacteraceae;Other	0.0595635	0.566389	0.00986489	0.92441
k__Bacteria;p__Proteobacteria;c__Alphaproteobacteria;o__Caulobacterales;f__Caulobacteraceae;g__Asticcacaulis	0.0103578	0.920644	0.0810056	0.435169
k__Bacteria;p__Proteobacteria;c__Alphaproteobacteria;o__Caulobacterales;f__Caulobacteraceae;g__Brevundimonas	-0.0176136	0.865469	0.026213	0.800922
k__Bacteria;p__Proteobacteria;c__Alphaproteobacteria;o__Caulobacterales;f__Caulobacteraceae;g__Mycoplana	0.00214864	0.983513	-0.0840981	0.417784
k__Bacteria;p__Proteobacteria;c__Alphaproteobacteria;o__RF32;f__;g__	-0.063705	0.539663	0.0144934	0.889133
k__Bacteria;p__Proteobacteria;c__Alphaproteobacteria;o__Rhizobiales;Other;Other	-0.0309609	0.76582	0.0608246	0.558185
k__Bacteria;p__Proteobacteria;c__Alphaproteobacteria;o__Rhizobiales;f__Bradyrhizobiaceae;g__Bradyrhizobium	0.0225586	0.828216	-0.0243454	0.814843
k__Bacteria;p__Proteobacteria;c__Alphaproteobacteria;o__Rhizobiales;f__Brucellaceae;g__Ochrobactrum	0.231448	0.0240238	0.0280483	0.787302
k__Bacteria;p__Proteobacteria;c__Alphaproteobacteria;o__Rhizobiales;f__Hyphomicrobiaceae;g__Devosia	-0.0338536	0.74466	-0.142938	0.167016
k__Bacteria;p__Proteobacteria;c__Alphaproteobacteria;o__Rhizobiales;f__Methylobacteriaceae;g__	0.091263	0.379085	-0.133627	0.196707
k__Bacteria;p__Proteobacteria;c__Alphaproteobacteria;o__Rhizobiales;f__Methylobacteriaceae;g__Methylobacterium	0.149455	0.148301	-0.0521347	0.615836
k__Bacteria;p__Proteobacteria;c__Alphaproteobacteria;o__Rhizobiales;f__Phyllobacteriaceae;Other	0.0752302	0.468714	-0.157984	0.126245
k__Bacteria;p__Proteobacteria;c__Alphaproteobacteria;o__Rhizobiales;f__Phyllobacteriaceae;g__Phyllobacterium	0.0812015	0.434056	0.0707106	0.495915
k__Bacteria;p__Proteobacteria;c__Alphaproteobacteria;o__Rhizobiales;f__Rhizobiaceae;Other	-0.112979	0.275668	-0.0383918	0.711845
k__Bacteria;p__Proteobacteria;c__Alphaproteobacteria;o__Rhizobiales;f__Rhizobiaceae;g__Agrobacterium	-0.0165769	0.873319	-0.0369893	0.721933
k__Bacteria;p__Proteobacteria;c__Alphaproteobacteria;o__Rhizobiales;f__Rhizobiaceae;g__Rhizobium	0.024825	0.811262	-0.196463	0.0563691
k__Bacteria;p__Proteobacteria;c__Alphaproteobacteria;o__Rhodobacterales;f__Rhodobacteraceae;Other	0.0789917	0.446709	0.152342	0.140533
k__Bacteria;p__Proteobacteria;c__Alphaproteobacteria;o__Rhodobacterales;f__Rhodobacteraceae;g__Paracoccus	0.0154399	0.881943	-0.16348	0.113425
k__Bacteria;p__Proteobacteria;c__Alphaproteobacteria;o__Rhodobacterales;f__Rhodobacteraceae;g__Rhodobacter	-0.12413	0.230725	0.0865153	0.404479
k__Bacteria;p__Proteobacteria;c__Alphaproteobacteria;o__Rhodobacterales;f__Rhodobacteraceae;g__Rubellimicrobium	-0.0338536	0.74466	-0.142938	0.167016
k__Bacteria;p__Proteobacteria;c__Alphaproteobacteria;o__Rhodospirillales;f__Acetobacteraceae;Other	0.0218854	0.833266	-0.226198	0.0275123
k__Bacteria;p__Proteobacteria;c__Alphaproteobacteria;o__Rhodospirillales;f__Rhodospirillaceae;g__	0.0244498	0.814063	-0.0338538	0.744658
k__Bacteria;p__Proteobacteria;c__Alphaproteobacteria;o__Rhodospirillales;f__Rhodospirillaceae;g__Elstera	-0.02985	0.773994	0.224477	0.0287455
k__Bacteria;p__Proteobacteria;c__Alphaproteobacteria;o__Rickettsiales;f__mitochondria;Other	0.0289508	0.780628	0.121711	0.240008
k__Bacteria;p__Proteobacteria;c__Alphaproteobacteria;o__Sphingomonadales;Other;Other	-0.181087	0.0790541	-0.0279095	0.788331
k__Bacteria;p__Proteobacteria;c__Alphaproteobacteria;o__Sphingomonadales;f__Erythrobacteraceae;Other	0.0233051	0.822622	-0.196603	0.0561892
k__Bacteria;p__Proteobacteria;c__Alphaproteobacteria;o__Sphingomonadales;f__Erythrobacteraceae;g__	-0.0984442	0.342559	-0.126888	0.220447
k__Bacteria;p__Proteobacteria;c__Alphaproteobacteria;o__Sphingomonadales;f__Sphingomonadaceae;g__	0.0677072	0.51444	-0.133535	0.19702
k__Bacteria;p__Proteobacteria;c__Alphaproteobacteria;o__Sphingomonadales;f__Sphingomonadaceae;g__Blastomonas	0.147374	0.154098	0.114866	0.267678
k__Bacteria;p__Proteobacteria;c__Alphaproteobacteria;o__Sphingomonadales;f__Sphingomonadaceae;g__Kaistobacter	-0.0338536	0.74466	-0.142938	0.167016
k__Bacteria;p__Proteobacteria;c__Alphaproteobacteria;o__Sphingomonadales;f__Sphingomonadaceae;g__Novosphingobium	0.0830316	0.423733	0.0204907	0.843753
k__Bacteria;p__Proteobacteria;c__Alphaproteobacteria;o__Sphingomonadales;f__Sphingomonadaceae;g__Sphingomonas	0.0543787	0.600704	-0.174987	0.0898679
k__Bacteria;p__Proteobacteria;c__Betaproteobacteria;Other;Other;Other	0.144544	0.16225	-0.0201537	0.846291
k__Bacteria;p__Proteobacteria;c__Betaproteobacteria;o__Burkholderiales;Other;Other	-0.187575	0.068721	-0.0657071	0.526969
k__Bacteria;p__Proteobacteria;c__Betaproteobacteria;o__Burkholderiales;f__Alcaligenaceae;Other	-0.0654989	0.528282	-0.0897111	0.387278
k__Bacteria;p__Proteobacteria;c__Betaproteobacteria;o__Burkholderiales;f__Alcaligenaceae;g__Achromobacter	-0.037194	0.720458	-0.0068532	0.947447
k__Bacteria;p__Proteobacteria;c__Betaproteobacteria;o__Burkholderiales;f__Alcaligenaceae;g__Alcaligenes	0.0789917	0.446709	0.152342	0.140533
k__Bacteria;p__Proteobacteria;c__Betaproteobacteria;o__Burkholderiales;f__Alcaligenaceae;g__Sutterella	-0.037111	0.721056	-0.000741946	0.994306
k__Bacteria;p__Proteobacteria;c__Betaproteobacteria;o__Burkholderiales;f__Burkholderiaceae;Other	-0.0874852	0.399212	0.0840606	0.417992
k__Bacteria;p__Proteobacteria;c__Betaproteobacteria;o__Burkholderiales;f__Burkholderiaceae;g__Burkholderia	-0.0299621	0.773168	0.0109708	0.915965
k__Bacteria;p__Proteobacteria;c__Betaproteobacteria;o__Burkholderiales;f__Burkholderiaceae;g__Lautropia	0.165506	0.108962	0.1467	0.156012
k__Bacteria;p__Proteobacteria;c__Betaproteobacteria;o__Burkholderiales;f__Comamonadaceae;Other	0.305247	0.00263034	0.292672	0.00400011
k__Bacteria;p__Proteobacteria;c__Betaproteobacteria;o__Burkholderiales;f__Comamonadaceae;g__Aquabacterium	-0.154222	0.135643	-0.0601846	0.562342
k__Bacteria;p__Proteobacteria;c__Betaproteobacteria;o__Burkholderiales;f__Comamonadaceae;g__Comamonas	-0.0708598	0.495004	-0.0677959	0.513888
k__Bacteria;p__Proteobacteria;c__Betaproteobacteria;o__Burkholderiales;f__Comamonadaceae;g__Hydrogenophaga	0.0677072	0.51444	-0.133535	0.19702
k__Bacteria;p__Proteobacteria;c__Betaproteobacteria;o__Burkholderiales;f__Comamonadaceae;g__Hylemonella	-0.055033	0.596322	-0.108138	0.2969
k__Bacteria;p__Proteobacteria;c__Betaproteobacteria;o__Burkholderiales;f__Comamonadaceae;g__Tepidimonas	0.150329	0.145916	0.114275	0.270164
k__Bacteria;p__Proteobacteria;c__Betaproteobacteria;o__Burkholderiales;f__Oxalobacteraceae;Other	0.0668506	0.519787	0.152104	0.141161
k__Bacteria;p__Proteobacteria;c__Betaproteobacteria;o__Burkholderiales;f__Oxalobacteraceae;g__	0.0677072	0.51444	-0.133535	0.19702
k__Bacteria;p__Proteobacteria;c__Betaproteobacteria;o__Burkholderiales;f__Oxalobacteraceae;g__Janthinobacterium	0.133301	0.197811	0.0151991	0.883771
k__Bacteria;p__Proteobacteria;c__Betaproteobacteria;o__Burkholderiales;f__Oxalobacteraceae;g__Oxalobacter	-0.0431434	0.678042	0.0999648	0.335119
k__Bacteria;p__Proteobacteria;c__Betaproteobacteria;o__Burkholderiales;f__Oxalobacteraceae;g__Ralstonia	-0.0863963	0.405128	-0.0417256	0.688065
k__Bacteria;p__Proteobacteria;c__Betaproteobacteria;o__Methylophilales;f__Methylophilaceae;Other	-0.163626	0.1131	-0.1467	0.156012
k__Bacteria;p__Proteobacteria;c__Betaproteobacteria;o__Neisseriales;f__Neisseriaceae;Other	0.132215	0.201522	0.0983638	0.342955
k__Bacteria;p__Proteobacteria;c__Betaproteobacteria;o__Neisseriales;f__Neisseriaceae;g__	0.0677072	0.51444	-0.133535	0.19702
k__Bacteria;p__Proteobacteria;c__Betaproteobacteria;o__Neisseriales;f__Neisseriaceae;g__Eikenella	0.204703	0.0466007	0.0858739	0.407985
k__Bacteria;p__Proteobacteria;c__Betaproteobacteria;o__Neisseriales;f__Neisseriaceae;g__Neisseria	0.145721	0.158821	0.0602398	0.561983
k__Bacteria;p__Proteobacteria;c__Betaproteobacteria;o__Rhodocyclales;f__Rhodocyclaceae;Other	-0.12413	0.230725	0.0865153	0.404479
k__Bacteria;p__Proteobacteria;c__Betaproteobacteria;o__Rhodocyclales;f__Rhodocyclaceae;g__Thauera	-0.0435094	0.675464	0.112687	0.276922
k__Bacteria;p__Proteobacteria;c__Deltaproteobacteria;o__Bdellovibrionales;f__Bdellovibrionaceae;g__Bdellovibrio	-0.0338536	0.74466	-0.142938	0.167016
k__Bacteria;p__Proteobacteria;c__Deltaproteobacteria;o__Desulfovibrionales;f__Desulfovibrionaceae;Other	-0.0131567	0.899301	-0.0263254	0.800087
k__Bacteria;p__Proteobacteria;c__Deltaproteobacteria;o__Desulfovibrionales;f__Desulfovibrionaceae;g__	-0.0300448	0.772559	0.0249178	0.81057
k__Bacteria;p__Proteobacteria;c__Deltaproteobacteria;o__Desulfovibrionales;f__Desulfovibrionaceae;g__Bilophila	-0.0669814	0.518968	0.0258107	0.803916
k__Bacteria;p__Proteobacteria;c__Deltaproteobacteria;o__Desulfovibrionales;f__Desulfovibrionaceae;g__Desulfovibrio	-0.00111283	0.99146	0.0833924	0.421715
k__Bacteria;p__Proteobacteria;c__Deltaproteobacteria;o__Myxococcales;Other;Other	-0.0338536	0.74466	-0.142938	0.167016
k__Bacteria;p__Proteobacteria;c__Deltaproteobacteria;o__Myxococcales;f__Haliangiaceae;g__	-0.0338536	0.74466	-0.142938	0.167016
k__Bacteria;p__Proteobacteria;c__Deltaproteobacteria;o__Myxococcales;f__Myxococcaceae;g__Anaeromyxobacter	-0.0338536	0.74466	-0.142938	0.167016
k__Bacteria;p__Proteobacteria;c__Epsilonproteobacteria;o__Campylobacterales;f__Campylobacteraceae;g__Campylobacter	0.19281	0.061206	0.165616	0.108725
k__Bacteria;p__Proteobacteria;c__Gammaproteobacteria;o__Aeromonadales;f__Aeromonadaceae;Other	0.0789917	0.446709	0.152342	0.140533
k__Bacteria;p__Proteobacteria;c__Gammaproteobacteria;o__Aeromonadales;f__Succinivibrionaceae;g__Succinatimonas	-0.135414	0.190731	-0.173031	0.0935735
k__Bacteria;p__Proteobacteria;c__Gammaproteobacteria;o__Aeromonadales;f__Succinivibrionaceae;g__Succinivibrio	0.00187212	0.985634	-0.0974865	0.347298
k__Bacteria;p__Proteobacteria;c__Gammaproteobacteria;o__Alteromonadales;f__Alteromonadaceae;g__Cellvibrio	0.0677072	0.51444	-0.133535	0.19702
k__Bacteria;p__Proteobacteria;c__Gammaproteobacteria;o__Alteromonadales;f__[Chromatiaceae];Other	0.0677072	0.51444	-0.133535	0.19702
k__Bacteria;p__Proteobacteria;c__Gammaproteobacteria;o__Cardiobacteriales;f__Cardiobacteriaceae;g__Cardiobacterium	0.129515	0.210962	0.139552	0.177404
k__Bacteria;p__Proteobacteria;c__Gammaproteobacteria;o__Enterobacteriales;f__Enterobacteriaceae;Other	0.0370411	0.72156	-0.0170018	0.870101
k__Bacteria;p__Proteobacteria;c__Gammaproteobacteria;o__Enterobacteriales;f__Enterobacteriaceae;g__Citrobacter	-0.0452813	0.663034	0.0619985	0.5506
k__Bacteria;p__Proteobacteria;c__Gammaproteobacteria;o__Enterobacteriales;f__Enterobacteriaceae;g__Escherichia	0.0808646	0.435972	0.0353474	0.733804
k__Bacteria;p__Proteobacteria;c__Gammaproteobacteria;o__Enterobacteriales;f__Enterobacteriaceae;g__Klebsiella	0.0501158	0.629589	0.0395129	0.703816
k__Bacteria;p__Proteobacteria;c__Gammaproteobacteria;o__Enterobacteriales;f__Enterobacteriaceae;g__Morganella	-0.144709	0.161766	-0.128216	0.215617
k__Bacteria;p__Proteobacteria;c__Gammaproteobacteria;o__Enterobacteriales;f__Enterobacteriaceae;g__Pantoea	0.123634	0.232606	-0.00991794	0.924004
k__Bacteria;p__Proteobacteria;c__Gammaproteobacteria;o__Enterobacteriales;f__Enterobacteriaceae;g__Proteus	-0.00368717	0.971711	0.000281465	0.99784
k__Bacteria;p__Proteobacteria;c__Gammaproteobacteria;o__Enterobacteriales;f__Enterobacteriaceae;g__Serratia	0.065151	0.53048	-0.0172727	0.868049
k__Bacteria;p__Proteobacteria;c__Gammaproteobacteria;o__Enterobacteriales;f__Enterobacteriaceae;g__Trabulsiella	-0.0588094	0.571322	0.0715679	0.490693
k__Bacteria;p__Proteobacteria;c__Gammaproteobacteria;o__Oceanospirillales;f__Halomonadaceae;Other	0.0789917	0.446709	0.152342	0.140533
k__Bacteria;p__Proteobacteria;c__Gammaproteobacteria;o__Oceanospirillales;f__Halomonadaceae;g__Halomonas	0.0555045	0.593175	-0.00942908	0.92774
k__Bacteria;p__Proteobacteria;c__Gammaproteobacteria;o__Pasteurellales;f__Pasteurellaceae;Other	0.0113889	0.912774	-0.0611218	0.55626
k__Bacteria;p__Proteobacteria;c__Gammaproteobacteria;o__Pasteurellales;f__Pasteurellaceae;g__Actinobacillus	0.0261081	0.801703	-0.0237211	0.81951
k__Bacteria;p__Proteobacteria;c__Gammaproteobacteria;o__Pasteurellales;f__Pasteurellaceae;g__Aggregatibacter	0.0365138	0.725364	-0.0375761	0.717706
k__Bacteria;p__Proteobacteria;c__Gammaproteobacteria;o__Pasteurellales;f__Pasteurellaceae;g__Haemophilus	0.104992	0.311257	-0.00109896	0.991567
k__Bacteria;p__Proteobacteria;c__Gammaproteobacteria;o__Pseudomonadales;f__Moraxellaceae;Other	-0.0189566	0.855319	0.239529	0.0193935
k__Bacteria;p__Proteobacteria;c__Gammaproteobacteria;o__Pseudomonadales;f__Moraxellaceae;g__Acinetobacter	0.0297311	0.77487	-0.0477212	0.646067
k__Bacteria;p__Proteobacteria;c__Gammaproteobacteria;o__Pseudomonadales;f__Moraxellaceae;g__Alkanindiges	0.120368	0.245275	0.157984	0.126245
k__Bacteria;p__Proteobacteria;c__Gammaproteobacteria;o__Pseudomonadales;f__Moraxellaceae;g__Enhydrobacter	0.150893	0.144393	0.0324518	0.754892
k__Bacteria;p__Proteobacteria;c__Gammaproteobacteria;o__Pseudomonadales;f__Moraxellaceae;g__Psychrobacter	0.0614386	0.554211	0.197207	0.0554226
k__Bacteria;p__Proteobacteria;c__Gammaproteobacteria;o__Pseudomonadales;f__Pseudomonadaceae;Other	-0.0376151	0.717426	-0.0695884	0.502795
k__Bacteria;p__Proteobacteria;c__Gammaproteobacteria;o__Pseudomonadales;f__Pseudomonadaceae;g__	0.0789917	0.446709	0.152342	0.140533
k__Bacteria;p__Proteobacteria;c__Gammaproteobacteria;o__Pseudomonadales;f__Pseudomonadaceae;g__Pseudomonas	0.0369506	0.722212	-0.0118777	0.909047
k__Bacteria;p__Proteobacteria;c__Gammaproteobacteria;o__Xanthomonadales;f__Xanthomonadaceae;Other	-0.0537854	0.604688	-0.108022	0.297419
k__Bacteria;p__Proteobacteria;c__Gammaproteobacteria;o__Xanthomonadales;f__Xanthomonadaceae;g__	-0.12413	0.230725	0.0865153	0.404479
k__Bacteria;p__Proteobacteria;c__Gammaproteobacteria;o__Xanthomonadales;f__Xanthomonadaceae;g__Luteimonas	0.158436	0.125153	-0.0456536	0.660433
k__Bacteria;p__Proteobacteria;c__Gammaproteobacteria;o__Xanthomonadales;f__Xanthomonadaceae;g__Stenotrophomonas	0.0621763	0.549455	0.0647113	0.533264
k__Bacteria;p__Proteobacteria;c__Gammaproteobacteria;o__Xanthomonadales;f__Xanthomonadaceae;g__Thermomonas	-0.115113	0.266644	-0.187982	0.0681119
k__Bacteria;p__Spirochaetes;c__Spirochaetes;o__Spirochaetales;f__Spirochaetaceae;g__Treponema	0.15046	0.145561	0.152342	0.140533
k__Bacteria;p__Synergistetes;c__Synergistia;o__Synergistales;f__Dethiosulfovibrionaceae;g__Pyramidobacter	0.168599	0.102415	0.181133	0.0789772
k__Bacteria;p__Synergistetes;c__Synergistia;o__Synergistales;f__Dethiosulfovibrionaceae;g__TG5	0.0677072	0.51444	-0.133535	0.19702
k__Bacteria;p__Synergistetes;c__Synergistia;o__Synergistales;f__Synergistaceae;Other	0.0348733	0.737244	0.159534	0.122522
k__Bacteria;p__Synergistetes;c__Synergistia;o__Synergistales;f__Synergistaceae;g__Cloacibacillus	0.0919265	0.375615	0.163588	0.113183
k__Bacteria;p__Synergistetes;c__Synergistia;o__Synergistales;f__Synergistaceae;g__Synergistes	0.0359969	0.7291	0.0922009	0.374185
k__Bacteria;p__TM7;Other;Other;Other;Other	-0.0338536	0.74466	-0.142938	0.167016
k__Bacteria;p__TM7;c__;o__;f__;g__	0.0677072	0.51444	-0.133535	0.19702
k__Bacteria;p__TM7;c__TM7-3;Other;Other;Other	-0.101465	0.32788	0.0335839	0.746625
k__Bacteria;p__TM7;c__TM7-3;o__;f__;g__	0.0128841	0.901378	0.0863878	0.405175
k__Bacteria;p__TM7;c__TM7-3;o__CW040;f__;g__	-0.0949381	0.360107	0.059419	0.567333
k__Bacteria;p__TM7;c__TM7-3;o__CW040;f__F16;g__	-0.0113533	0.913047	-0.108777	0.294037
k__Bacteria;p__TM7;c__TM7-3;o__I025;f__;g__	-0.169268	0.10104	-0.165508	0.108959
k__Bacteria;p__TM7;c__TM7-3;o__I025;f__Rs-045;g__	0.0464075	0.65518	0.0324452	0.75494
k__Bacteria;p__Tenericutes;c__Mollicutes;o__Anaeroplasmatales;f__Anaeroplasmataceae;g__	0.0178707	0.863524	0.0382064	0.713176
k__Bacteria;p__Tenericutes;c__Mollicutes;o__RF39;f__;g__	-0.019899	0.84821	0.0519059	0.617388
k__Bacteria;p__Tenericutes;c__RF3;o__ML615J-28;f__;g__	0.0657216	0.526878	0.00326499	0.974949
k__Bacteria;p__Verrucomicrobia;c__Opitutae;o__[Cerasicoccales];f__[Cerasicoccaceae];g__	0.0488996	0.637936	0.165508	0.108959
k__Bacteria;p__Verrucomicrobia;c__Verrucomicrobiae;o__Verrucomicrobiales;f__Verrucomicrobiaceae;Other	0.169268	0.10104	0.105323	0.309725
k__Bacteria;p__Verrucomicrobia;c__Verrucomicrobiae;o__Verrucomicrobiales;f__Verrucomicrobiaceae;g__	0.0376151	0.717426	-0.101561	0.327417
k__Bacteria;p__Verrucomicrobia;c__Verrucomicrobiae;o__Verrucomicrobiales;f__Verrucomicrobiaceae;g__Akkermansia	0.0333324	0.748459	0.12471	0.228537
k__Bacteria;p__[Thermi];c__Deinococci;o__Deinococcales;f__Deinococcaceae;g__Deinococcus	-0.0632903	0.542311	-0.0802304	0.439591
k__Bacteria;p__[Thermi];c__Deinococci;o__Thermales;f__Thermaceae;g__Meiothermus	0.0567072	0.585178	-0.104599	0.313082
k__Bacteria;p__[Thermi];c__Deinococci;o__Thermales;f__Thermaceae;g__Thermus	0.0677072	0.51444	-0.133535	0.19702
Spearman correlation
ALT, alanine aminotransferase; AST, aspartate aminotransferase
